# Supplementary material for: Global survey data on rice breeders' characteristics and willingness to adopt alternative breeding methods
Source: Data Brief. 2019 Feb 27;23:103782. doi: 10.1016/j.dib.2019.103782 (PMC6660548; doi:10.1016/j.dib.2019.103782)
Supplement: Multimedia component 2: Supplementary notes 1 [file mmc2.xlsx]

## Sheet: Direct variables
Adoption structure	General trait	Specific trait	Questions	Variable(s)	Unit / label
INDIVIDUAL LEADER CHARACTERISTICS: human capital, personal traits, operating style, effect of risk, experience towards RGA…	Personal characteristics	Age	What is your year of birth?	BIRTH	-
		Gender	What is your gender?	GENDER	1 = Male, 0 = Female
		Origin	What is your country of origin?	COUNTRY_ORIGIN	String of country names
		Education	What is the highest degree you obtained?	DEGREE	1 = Bachelor, 2 = Master, 3 = PhD
		Origin education	In what country did you obtain this degree?	COUNTRY_DEGREE	String of country names
	Experience	Trials with technology	Have you ever used RGA before or are you currently using RGA?	WTA_STEP	See derived variables
		Observation of technology	Have you observed RGA in the field or in a screenhouse/greenhouse before?	OBSERVATION	1 = Observed, 0 = No observation
			Where exactly have you observed RGA in the field or in a screenhouse/greenhouse before?	LOCATION_OBSERVATION	Observed RGA at IARC, Observed RGA at NARES, Observed RGA at private institute,
		Awareness and Knowledge of technology	Had you ever heard of the benefits of using RGA before?	AWARENESS_BENEFITS	1 = Aware of benefits, 0 = No awareness of benefits
			Had you ever heard about RGA before?	AWARENESS	1 = Aware, 0 = No awareness
		Experience in breeding	How many years of experience do you have in breeding?	EXPERIENCE_BREEDING	Number of years
	Perception on technology / scenario	Credibility of scenario given	How credible do you think the benefits mentioned in the scenario?	CREDIBILITY	1 - not credible, 7 - very credible
		Feasibility of technology	How feasible do you think the RGA method is for rice breeding?	FEASIBILITY	1 - not feasible, 7 - very feasible
		Risk perception	How certain do you think the benefits of RGA are?	CERTAINTY	1 - not certain, 7 - very certain
		Estimated benefits	What would be the estimated labour reduction you could achieve in your program by adopting RGA?	REDUCTION_LABOUR	Percentage
			What would be the estimated land reduction you could achieve in your program by adopting RGA?	REDUCTION_LAND	Percentage
			What would be the estimated time savings you could achieve in your program by adopting RGA?	REDUCTION_TIME	Number of years
	Operating style	Cost minimiser	Do you plan to reduce the costs of your breeding	COST_MINIMISER	1 = Cost minimiser, 0 = No cost minimiser
		Labour minimiser	Do you plan to reduce the labour of your breeding operation?	LABOUR_MINIMISER	1 = Labour minimiser, 0 = No labour minimiser
		Status-quo keeper (attitude vs change)	Are you actively looking for ways to improve your breeding program?	STATUS_QUO	1 = Active looking for improvements, 0 = Not active looking for improvements
		Risk minimiser (risk attitude)	How do you see yourself as a decision maker: how likely will you take risks when choosing breeding methods?	RISK_ATTITUDE	1 - avoid risk, 7 - like taking risks
		Time preference in breeding	To which extend do you think the length of your breeding cycle is an obstacle for improving farmers' livelihood?	TIME_PREFERENCE	1 - not an obstacle, 7 - severe obstacle
	Breeding mentality	Fixed lines	At which generation do you consider fixed lines to be suitable for using in crossing?	FIXED_LINES_CROSSING	Number of generations
			After which generation do you consider your breeding lines to be fixed (enough), so that field trials can take place?	FIXED_LINES_TRIALS	Number of generations
		Length breeding cycle	How many years of testing in advanced stage yield trials (e.g. replicated yield trials) do you consider to be necessary before using in crossing?	TESTING_AYT	Number of years
	Job function	Length employment contract	What is the length of your employment contract?	EMPLOYMENT	0 = Not permanent, 1 = Permanent
		Hierarchy	What is your function relative to the head of the breeding department?	HIERARCHY	Head of department, Report directly to head of department, Report indirectly to head of department,
	Other	Main reason(s) for adoption	What are the main reasons for this decision? [for A,B, C, E, F, H]	REASONS_WTA	Time saving, Cost reduction, Labour reduction, Land reduction, Genetic gain, Public benefits, Subsidies
			What are the main reasons for this decision? [not to adopt further, only for D, G and I]	OBSTACLES_NONWTA	No greenhouse/screenhouse, Lack of money, Need approval from superiors, Not enough labour available, Not certain about benefits
		Destination saved resources	What would you consider doing with the savings in resources? [for A,B, C, E, F, H]	DESTINATION_SAVINGS	Extra screening, Extra crosses, Multilocation yield trails (MLYT), Larger yield trials, Nothing
		Main reasons for non-adoption / obstacles when adopting	What in your opinion would be the biggest obstacles for adopting this method? [for A,B, C, E, F, H]	OBSTACLES_WTA	No greenhouse/screenhouse, Lack of money, Need approval from superiors, Not enough labour available, Not certain about benefits
INTERNAL CHARACTERISTICS OF ORGANISATION: technology, resources, level of freedom	Freedom	Formalisation	Is there opportunity for you to implement new techniques in your breeding method?	FORMALISATION	1 = Opportunities for new techniques, 0 = No opportunities for new techniques
		Permission	Do you think your superiors would allow you to adopt RGA in the future?	PERMISSION	1 = Permission, 0 = No permission
	Resources (constraint)	Labour constraints	What is the severity of the labour constraints you face?	LABOUR_CONSTRAINT	1 - not severe, 7 - prohibiting operations
			When do you face labour constraints?	LABOUR_TIMING	Flowering, Harvesting, Land preparation, Post-harvest, Seedling nursery, Transplanting, Vegetative stage, Never,
		Facilities necessary for technology	Does your institute have a greenhouse or screenhouse facility?	FACILITY	1 = Facilities, 0 = No facilities
		Number of employees	Approximately how many staff work in the institute?	STAFF_INSTITUTE	Number of employees
			Approximately how many staff work in the breeding department?	STAFF_DEPARTMENT	Number of employees
			Approximately how many staff work in your team?	STAFF_TEAM	Number of employees
			Approximately how many people work as contract workers during seeding/transplanting for your team?	WORKERS_ST	Number of employees
			Approximately how many people work as contract workers during harvesting for your team?	WORKERS_H	Number of employees
		Budget	Do you face problems in cash flow?	BUDGET_FLOW	1 = Problems in cash flow, 0 = No problems in cash flow
			What is your expectation regarding budget cuts within the next 5 years?	BUDGET_CUT	Likely, Possibly, not likely
			What is the size of your annual budget?	BUDGET_SIZE	US$
		Land area	What is the area used by your breeding operation?	AREA	Square meters
	Ongoing breeding operations	Type of varieties	What types of varieties do you breed?	VARIETIES	Hybrids and/or inbreds
		Main breeding method	What is your main method?	MAIN_METHOD	String of breeding methods
			How many years have you been using this breeding method?	EXPERIENCE_METHOD	Number of years
	Type	Public institute		PRIVATE	0 = Public institute, 1 = Private institute
EXTERNAL CHARACTERISTICS OF ORGANISATION	Environmental conditions of the breeding station	Ecosystem	In what type of ecosystem do you work?	ECOSYSTEM	Coastal, Deepwater, Flood prone, Irrigated, Rainfed, Temperate, Upland,
		Breeding seasons	How many seasons a year do you conduct nurseries breeding or field trials?	SEASONS	Number of growing seasons
	Geography	Country & continent	In which country is your institute located?	CONTINENT_INSTITUTE & COUNTRY_INSTITUTE	String of continent and country names
ADOPTION AND WILLINGNESS TO ADOPT (WTA)			Would you be willing to adopt RGA based on the scenario given above?	WTA_STEP	See derived variables
			Would you be willing to adopt RGA as a breeding method based on the scenario given above?	WTA_STEP	See derived variables
			Would you be willing to adopt RGA as main breeding method based on the scenario given above?	WTA_STEP	See derived variables

## Sheet: Derived variables
Variable(s)	Unit / label
ADOPTION	1 = No adoption, 2 = Adoption for testing, 3 = Adoption as secondary method, 4 = Adoption as main method
AFRICA_INSTITUTE	1 = Located in Africa, 0 = Located outside Africa
AGE	Number of years
APPROVAL_NONWTA	1 = Need approval from superiors reason for non-adopting, 0 = Other
APPROVAL_WTA	1 = Need approval from superiors obstacle when adopting, 0 = Other
AREA2	ha
ASIA_INSTITUTE	1 = Located in Asia, 0 = Located outside Asia
BACHELOR	1 = Bachelor's degree, 0 = Other
BUDGET_SIZE2	10,000 US$
COASTAL	1 = Coastal, 0 = Other
COMBO	1 = Inbreds & Hybrids, 0 = Other
CONTINENT_INSTITUTE	1 = Asia, 2 = Africa, 3 = South America 4 = North America 5 = Middle-East 6 = Europe
COST_REDUCTION	1 = Cost reduction reason for adopting, 0 = Other
DEEPWATER	1 = Deepwater, 0 = Other
DEVELOPED_EDU	Very high human development according to HDI
DIRECT	1 = Report directly to head of department, 0 = Other
EUROPE_INSTITUTE	1 = Located in Europe, 0 = Located outside Europe
EXTRA_CROSSES	1 = Do extra crosses with resource savings, 0 = Other
EXTRA_SCREENING	1 = Do extra screening with resource savings, 0 = Other
FIXED_LINES_CROSSING2	Number of years according mean # seasons
FIXED_LINES_CROSSING3	Number of years according median # seasons
FIXED_LINES_TRIALS2	Number of years according mean # seasons
FIXED_LINES_TRIALS3	Number of years according median # seasons
FLOOD_PRONE	1 = Flood-prone, 0 = Other
FLOWERING	1 = Labour constraint at flowering, 0 = Other
GENETIC_GAIN	1 = Increasing rate of genetic gain reason for adopting, 0 = Other
GREENHOUSE_NONWTA	1 = No greenhouse/screenhouse reason for non-adopting, 0 = Other
GREENHOUSE_WTA	1 = No greenhouse/screenhouse obstacle when adopting, 0 = Other
HARVESTING	1 = Labour constraint at harvesting, 0 = Other
HEAD	1 = Head of department, 0 = Other
HYBRIDS	1 = Hybrids only, 0 = Other
INBREDS	1 = Inbreds only, 0 = Other
INDIRECT	1 = Report indirectly to head of department, 0 = Other
IRRIGATED	1 = Irrigated, 0 = Other
LABOUR_NONWTA	1 = Not enough labour available reason for non-adopting, 0 = Other
LABOUR_REDUCTION	1 = Labour reduction reason for adopting, 0 = Other
LABOUR_WTA	1 = Not enough labour available obstacle when adopting, 0 = Other
LAND_PREPARATION	1 = Labour constraint at land preparation, 0 = Other
LAND_REDUCTION	1 = Land reduction reason for adopting, 0 = Other
LIKELY	1 = Budget cut likely, 0 = Other
MAIN_METHOD	1 = Bulk, 2 = Combination, 3 = Modified bulk, 4 = Modified pedigree, 5 = Pedigree
MAIN_METHOD2	1 = Bulk, 2 = Combination, 3 = Pedigree, 4 = Other
MASTER	1 = Master's degree, 0 = Other
ME_INSTITUTE	1 = Located in the Middle East, 0 = Located outside the Middle East
MLYT	1 = Do yield trials at multiple locations with resource savings, 0 = Other
MONEY_NONWTA	1 = Lack of money reason for non-adopting, 0 = Other
MONEY_WTA	1 = Lack of money obstacle when adopting, 0 = Other
NA_INSTITUTE	1 = Located in North America, 0 = Located outside North America
NEVER	1 = Never labour constraint, 0 = Other
NOT_LIKELY	1 = Budget cut not likely, 0 = Other
NOTHING	1 = Do nothing with resource savings, 0 = Other
OBS_IARC	1 = Observed RGA at IARC, 0 = Other
OBS_NARES	1 = Observed RGA at NARES, 0 = Other
OBS_PRIVATE	1 = Observed RGA at Private institute, 0 = Other
PHD	1 = PhD, 0 = Other
POSSIBLY	1 = Budget cut possibly, 0 = Other
POST_HARVEST	1 = Labour constraint at post-harvest, 0 = Other
PUBLIC_BENEFITS	1 = More public benefits reason for adopting, 0 = Other
RAINFED	1 = Rainfed, 0 = Other
RGA_MAIN	Adoption of RGA as main method
RGA_SECOND	Adoption of RGA as secondary method
RGA_TESTING	Adoption of RGA for testing
SA_INSTITUTE	1 = Located in South America, 0 = Located outside South America
SEEDLING_NURSERY	1 = Labour constraint at seedling nursery, 0 = Other
SUBSIDIES	1 = Subsidies reason for adopting, 0 = Other
TEMPERATE	1 = Temperate, 0 = Other
TIME_SAVING	1 = Time saving reason for adopting, 0 = Other
TRANSPLANTING	1 = Labour constraint at transplanting, 0 = Other
UNCERTAINTY_NONWTA	1 = Not certain about benefits reason for non-adopting, 0 = Other
UNCERTAINTY_WTA	1 = Not certain about benefits obstacle when adopting, 0 = Other
UPLAND	1 = Upland, 0 = Other
VEGETATIVE_STAGE	1 = Labour constraint at vegetative stage, 0 = Other
WESTERN_EDU	Canada, the United States, Europe, Japan or Australia
WTA	1 = No WTA, 2 = WTA for testing, 3 = WTA as secondary method, 4 = WTA as main me
WTA_base	1 = No WTA, 2 = WTA for testing, 3 = WTA as secondary method, 4 = WTA as main me
WTA_STEP	Adoption as main method	J
	Adoption as secondary method, but no further WTA	I
	Adoption as secondary method, but WTA to main method	H
	Adoption for testing, but no further WTA	G
	Adoption for testing, but WTA to main method	F
	Adoption for testing, but WTA to secondary method	E
	No adoption nor WTA	D
	No adoption, but WTA for testing	A
	No adoption, but WTA to main method	C
	No adoption, but WTA to secondary method	B
WTA_using	1 = WTA as secondary method or main method, 0 = no WTA or WTA for testing
YIELD_TRIALS	1 = Do larger yield trials with resource savings, 0 = Other
