# Supplementary material for: Global survey data on rice breeders' characteristics and willingness to adopt alternative breeding methods
Source: Data Brief. 2019 Feb 27;23:103782. doi: 10.1016/j.dib.2019.103782 (PMC6660548; doi:10.1016/j.dib.2019.103782)
Supplement: Multimedia component 3: Data file 1 (cleaned) [file mmc3.csv]

ADOPTION	AFRICA_INSTITUTE	AGE	APPROVAL_NONWTA	APPROVAL_WTA	AREA	AREA2	ASIA_INSTITUTE	AWARENESS	AWARENESS_BENEFITS	BACHELOR	BUDGET_FLOW	BUDGET_SIZE	BUDGET_SIZE2	CERTAINTY	COASTAL	COMBO	CONTINENT_INSTITUTE	COST_MINIMISER	COST_REDUCTION	COUNTRY_DEGREE	COUNTRY_INSTITUTE	COUNTRY_ORIGIN	CREDIBILITY	DEEPWATER	DEGREE	DIRECT	EMPLOYMENT	EUROPE_INSTITUTE	EXPERIENCE_BREEDING	EXPERIENCE_METHOD	EXTRA_CROSSES	EXTRA_SCREENING	FACILITY	FEASIBILITY	FIXED_LINES_CROSSING	FIXED_LINES_CROSSING2	FIXED_LINES_CROSSING3	FIXED_LINES_TRIALS	FIXED_LINES_TRIALS2	FIXED_LINES_TRIALS3	FLOOD_PRONE	FLOWERING	FORMALISATION	GENDER	GENETIC_GAIN	GREENHOUSE_NONWTA	GREENHOUSE_WTA	HARVESTING	HEAD
1	0	60	0		50000	5	0	1	1	0	1	60620	6.0619998	1	0	0	6	0		Russia	Russia	Russia	1	0	3	0	1	1	38	38			0	1	5	3.125	2.5	6	3.75	3	0	1	0	1		1		1	1
2	0	50		0	100000	10	1	1	1	0		20000	2	7	1	0	1	1	1	Philippines	Bangladesh	Bangladesh	7	1	3	0	1	0	22	22	0	0	0	7	8	5	4	6	3.75	3	1	0	1	1	1		1	1	1
1	0	30		1	30000	3	1	0	0	0	1	13905	1.3904999	6	0	0	1	1	1	Nepal	Nepal	Nepal	7	0	2	0	1	0	4	4	0	1	0	6	12	7.5	6	8	5	4	0	0	0	1	0		0	0	1
2	0	51	0		48562	4.8562002	1	1	1	0	0	758767	75.876701	5	1	1	1	1		India	India	India	5	0	3	0	1	0	27	25			1	5	7	4.375	3.5	5	3.125	2.5	1	0	1	1		0		1	1
4	0	40			10000	1	0	1	1	0		5000	.5	6	0	0	3	1		Uruguay	Uruguay	Uruguay	6	0	2	1	1	0	4	4			1	5	8	5	4	6	3.75	3	0	1	1	1				1	0
1	0	49		0	10117	1.0117	1	0	0	0	1	22763	2.2763	5	0	1	1	1	1	India	India	India	7	0	3	0	1	0	25	25	1	1	0	7	8	5	4	6	3.75	3	0	0	1	1	1		1	0	1
1	0	36	0		50000	5	0	1	1	0	0	20000	2	3	0	1	5	0		Turkey	Turkey	Turkey	3	0	3	1	1	0	9	9			1	3	7	4.375	3.5	9	5.625	4.5	0	0	1	1		1		1	0
1	1	45		0	150000	15	0	0	0	0	1	50000	5	6	0	0	2	0	1	Senegal	Senegal	Senegal	5	0	3	0	1	0	4	3	0	0	0	5	8	5	4	6	3.75	3	0	0	1	1	1		1	0	1
1	0	56		0	40469	4.0468998	1	1	1	0	1	4765	.4765	7	0	1	1	1	0	Pakistan	Pakistan	Pakistan	7	0	2	1	1	0	30	30	0	1	1	7	7	4.375	3.5	6	3.75	3	1	0	1	1	0		1	1	0
1	0	72		0	32375	3.2375	1	1	1	0	0	151753	15.1753	6	0	1	1	1	1	India	India	India	6	0	3	0	0	0	45	30	1	1	1	6	5	3.125	2.5	6	3.75	3	0	0	1	1	1		0	1	1
2	0	46		1	10000	1	1	1	1	0	1	23341	2.3341	6	0	0	1	1	1	United Kingdom	Malaysia	Malaysia	6	0	3	1	1	0	15	4	1	1	1	6	10	6.25	5	8	5	4	0	1	1	1	1		1	1	0
2	0	43		0	371612	37.161201	1	1	1	0	0	81000	8.1000004	5	0	0	1	0	0	Thailand	Burma	Burma	5	0	2	0	1	0	15	15	0	0	1	5	8	5	4	7	4.375	3.5	0	0	1	1	0		1	1	1
1	0	37		0	20000	2	1	1	1	0	1	7588	.75880003	6	0	1	1	1	1	India	India	India	7	1	3	1	1	0	8	8	0	1	1	6	10	6.25	5	5	3.125	2.5	1	0	1	1	0		1	1	0
3	0	49		0	4000	.40000001	0	1	1	0	1	1320	.132	6	0	0	5	1	1	Japan	Iran	Iran	6	0	3	1	1	0	24	15	1	0	1	7	7	4.375	3.5	6	3.75	3	0	0	1	1	1		1	1	0
1	1	41		0	30000	3	0	1	1	0	1	50000	5	6	0	0	2	1	1	India	Nigeria	India	6	0	3	1	0	0	10	4	0	0	1	6	7	4.375	3.5	6	3.75	3	0	0	1	1	1		0	0	0
1	1	62		0			0	1	1	0	1			3	0	0	2	1	1	France	Madagascar	Burkina Faso	2	0	3		1	0	38	30	1	1	0	4				5	3.125	2.5	0	0	1	1	1		1	1
1	0	60		0	101171	10.1171	0	1	1	0	0	300000	30	5	0	0	4	0	0	United States (USA)	United States (USA)	United States (USA)	7	0	3	0	1	0	30	30	1	1	1	7	5	3.125	2.5	8	5	4	0		1	0	1		0		1
2	0	51		0	40000	4	1	1	1	0	1	61271	6.1271	7	0	0	1	0	0	Taiwan	Taiwan	Taiwan	7	0	3	1	1	0	27	27	0	1	1	7	8	5	4	6	3.75	3	0	0	1	1	1		1	0	0
2	0	41		0	1200000	120	0	1	1	0	1			3	0	1	3	1	0	Colombia	Colombia	Colombia	3	0	3	0	1	0	17	17	0	1	0	3	5	3.125	2.5	6	3.75	3	0	1	1	0	0		1	1	1
1	0	32		0	8094	.80940002	1	1	1	0		15175	1.5175	7	0	1	1	1	1	India	India	India	6	0	2	0	1	0	8.5	7	0	0	0	6	7	4.375	3.5				0	0	1	1	1		1	1	1
2	0	42		0	5000	.5	1	1	1	0	0	21700	2.1700001	5	0	0	1	0	1	Indonesia	Indonesia	Indonesia	6	0	3	0	1	0	15	6	1	1	1	5	12	7.5	6	8	5	4	0	0	1	1	0		1	1	0
2	0	44		0	50000	5	1	1	1	0	1			3	0	0	1	1	1	Laos	Laos	Laos	4	0	3	0	1	0	18	18	0	0	1	3	8	5	4	8	5	4	1	0	1	1	0		0	1	1
1	0	33		0	4047	.40470001	1	0	0	0	1	423733	42.373299	5	0	0	1	1	0	Australia	Bhutan	Bhutan	6	0	2	1	1	0	8	7	0	0	1	7	8	5	4	5	3.125	2.5	0	0	1	1	0		1	0	0
1	0	41		0	30000	3	1	1	0	0	1	35011	3.5011001	5	0	1	1	1	0	Malaysia	Malaysia	Malaysia	6	0	3	1	1	0	15	13	0	1	1	4	11	6.875	5.5	10	6.25	5	0	0	1	0	0		0	0	0
3	0	54		0	30000	3	1	1	1	0	0	302667	30.266701	7	0	0	1	1	1	United Kingdom	Bhutan	Bhutan	6	0	2	0	1	0	28	15	0	1	1	7	7	4.375	3.5	8	5	4	0	0	1	1	1		0	1	1
1	0	44		0	20000	2	1	1	1	0	1	4493	.44929999	3	0	0	1	1	1	India	Vietnam	Vietnam	5	0	3	1	1	0	19	15	1	0	1	5	10	6.25	5	6	3.75	3	0	0	1	1	0		0	1	0
3	0	51		0	50000	5	1	1	1	0	0			5	0	1	1	1	1	India	India	India	5	0	3	0	1	0	25	15	1	1	1	5	5	3.125	2.5	8	5	4	0	0	1	1	1		0	1	1
2	0	46		0	10000	1	1	1	1	0	1	2276	.22759999	4	0	0	1	0	1	India	India	India	5	0	3	0	1	0	16	8	0	0	0	6	6	3.75	3	8	5	4	0	0	1	1	1		1	1	1
1	0	49		0	20000	2	1	1	1	0	1			5	0	0	1	1	1	Pakistan	Pakistan	Pakistan	6	0	3	1	1	0	24	24	0	1	1	6	8	5	4	6	3.75	3	0	0	1	1	0		0	1	0
2	0	40		0	12141	1.2141	1	1	1	0	1	18160	1.816	6	0	0	1	1	0	Australia	Bhutan	Bhutan	5	0	3	0	1	0	16	13	1	0	1	4	5	3.125	2.5	7	4.375	3.5	0	0	1	0	0		0	1	1
1	0	52		0	40000	4	1	1	1	0	0	23973	2.3973	7	0	0	1	0	1	Nepal	Nepal	Nepal	7	0	3	0	1	0	25	15	0	0	1	7	8	5	4	7	4.375	3.5	1	0	1	1	1		1	1	1
1	0	32		0	30000	3	1	1	1	0	0	70000	7	5	0	0	1	1	1	India	Philippines	India	5	1	3	0	0	0	4	4	1	1	1	5				7	4.375	3.5	1	1	1	1	1		1	1	0
1	1	41		0	30000	3	0	1	1	0	0	1272	.12720001	7	0	0	2	1	1	Egypt	Egypt	Egypt	7	0	3	1	1	0	19	19	1	0	1	7	7	4.375	3.5	7	4.375	3.5	0	0	1	1	1		1	1	0
1	1	45		0	20000	2	0	1	0	0	1			2	0	0	2	0	1	Tanzania	Tanzania	Tanzania	2	0	2	1	1	0	10	8	0	0	1	3	5	3.125	2.5	6	3.75	3	0	0	1	1	0		1	0	0
1	0	41		1	15000	1.5	1	1	1	0	0			3	0	1	1	1	1	India	India	India	4	0	3	1	1	0	12	12	0	1	1	4	6	3.75	3	6	3.75	3	0	0	1	1	0		0	1	0
1	1	43		0	20000	2	0	1	1	0	1	70000	7	5	0	1	2	1	1	Egypt	Senegal	Egypt	6	0	3	1	0	0	18	15	1	0	1	5	7	4.375	3.5	7	4.375	3.5	0	0	1	1	0		1	1	0
	0	39			20000	2	1	0	0	0	1	3794	.37940001		0	1	1	1		India	India	India		0	3	1	1	0	5	2			1		7	4.375	3.5	7	4.375	3.5	0	0	1	1				1	0
1	1	58		0	100000	10	0	0	0	0	1	20000	2	6	0	0	2	0	1	Mali	Mali	Mali	5	1	2		1	0	30	30	1	0	0	5	8	5	4	6	3.75	3	0	0	1	1	1		1	1
1	0	63		0	50000	5	0	1	1	0	1			6	0	0	3	0	1	United States (USA)	Chile	Chile	6	0	3	0	1	0	40	50	1	1	1	6	7	4.375	3.5	6	3.75	3	0	0	1	1	0		1	1	1
1	1	43		0	30000	3	0	1	1	0	1	55000	5.5	6	1	0	2	0	0	Philippines	Senegal	Ghana	6	1	3	1	0	0	18	14	0	0	1	6	6	3.75	3	6	3.75	3	1	0	1	1	1		1	1	0
1	1	55		0	70000	7	0	0	0	0	1	186129	18.6129	6	0	0	2	1	0	Mali	Mali	Mali	4	0	2	0	1	0	30	30	1	1	0	5	6	3.75	3	6	3.75	3	0	0	1	1	1		1	1	1
2	0	55		0	40000	4	1	1	1	0	0	64023	6.4022999	7	0	0	1	1	1	Philippines	Philippines	Philippines	7	0	2	1	1	0	25	25	1	1	1	7	5	3.125	2.5	5	3.125	2.5	0	0	1	0	0		1	1	0
3	0	50		0	150000	15	0	1	1	0	0	1000000	100	6	0	0	3	1	1	United States (USA)	Uruguay	Uruguay	7	0	3	0	1	0	24	24	0	1	1	7	9	5.625	4.5	6	3.75	3	0	0	1	1	1		0	1	1
3	0	45		0	80000	8	0	1	1	0	0	750000	75	7	0	0	3	1	1	Colombia	Colombia	Colombia	2	0	3	1	0	0	15	15	1	0	1	7	5	3.125	2.5	6	3.75	3	0		1	0	0		0		0
1	0	37		1	12141	1.2141	1	1	1	0	1	7588	.75880003	6	0	0	1	1	1	India	India	India	6	0	3	1	1	0	12	8	1	0	1	6	7	4.375	3.5	6	3.75	3	0	0	1	1	0		1	0	0
4	0	35			1618743	161.8743	0	1	1	0	0			6	0	0	4	1		United States (USA)	United States (USA)	United States (USA)	7	0	3	1	1	0	6	1			1	7	5	3.125	2.5	4	2.5	2	0		1	1					0
1	0	39		1	10000	1	1	1	1	0	1	1518	.15180001	3	1	0	1	1	0	India	India	India	3	0	3	1	1	0	8	8	1	0	1	5	7	4.375	3.5	6	3.75	3	1	0	1	0	0		0	0	0
3	0	54	0		45000	4.5	1	1	1	0	1	533525	53.352501	7	0	0	1	1		Philippines	Philippines	Philippines	7	0	3	0	1	0	33	33			1	7	6	3.75	3	6	3.75	3	0	0	1	1		0		0	1
3	0	51		0	101171	10.1171	0	1	1	0	0	400000	40	6	0	1	4	0	0	United States (USA)	United States (USA)	China	6	0	3		1	0	15	15	1	1	1	7	5	3.125	2.5	3	1.875	1.5	0	0	1	1	0		1	1
1	0	54		0	50000	5	0	1	1	0	1	200	.02	4	0	0	5	1	0	Turkey	Turkey	Turkey	4	0	3	0	1	0	36	30	1	0	0	4	7	4.375	3.5	7	4.375	3.5	0	0	0	1	0		1	1	1
1	0	44		0			1	1	1	0	0	20000	2	7	0	1	1	1	1	Netherlands	Nepal	Nepal	7	0	2	1	1	0	5	2	1	0	0	7	10	6.25	5	7	4.375	3.5	1	0	1	1	0		1	1	0
1	0	38		0	8000	.80000001	1	1	1	0	0	7588	.75880003	7	1	1	1	1	1	India	India	India	7	0	3	1	1	0	12	12	1	1	0	7	6	3.75	3	6	3.75	3	0	0	1	1	0		1	1	0
1	0	30		1	20000	2	1	1	1	1	0			4	0	0	1	1	1	Malaysia	Malaysia	Malaysia	4	0	1	0	1	0	4	4	1	1	1	4	8	5	4	8	5	4	0	0	1	1	0		1	1	0
1	0	44		0	20234	2.0234001	1	1	1	0	1	1906	.19059999	4	0	0	1	0	1	Pakistan	Pakistan	Pakistan	4	0	3		1	0	15	15	1	1	0	4	7	4.375	3.5	6	3.75	3	0	0	0	1	0		1	1
	0	54			89031	8.9031	1	0	0	0	0	11435	1.1435		0	0	1	0		Pakistan	Pakistan	Pakistan		1	2	0	0	0	25	22			0		6	3.75	3	6	3.75	3	0	0	1	1				0	1
1	0	37		0	8000	.80000001	1	1	1	0	0	15175	1.5175	6	1	0	1	1	0	India	India	India	6	0	3	0	1	0	8	8	1	1	0	5	10	6.25	5	8	5	4	0	0	1	1	0		1	0	1
1	0	55		0	100000	10	0	1	1	0	0			4	0	1	3	1	1	Brazil	Brazil	Brazil	5	0	2	1	1	0	20	15	0	1	1	5	6	3.75	3	6	3.75	3	0	0	1	1	0		1	1	0
	1	54			20000	2	0	0	0	0	1	2190	.219		0	0	2	1		Burkina Faso	Chad	Chad		1	3	0	1	0	20	15			0		8	5	4	8	5	4	0	0	0	1				0	1
1	0	35		0	40000	4	1	1	1	0	0	9589	.95889997	5	0	1	1	1	0	Nepal	Nepal	Nepal	6	0	2	1	1	0	6	5	0	1	1	5	8	5	4	6	3.75	3	1	0	1	1	1		1	0	0
1	0	36		1	20000	2	1	1	1	0	1	7233	.72329998	6	0	0	1	1	1	Indonesia	Indonesia	Indonesia	6	0	2	1	1	0	10	10	0	1	1	6	5	3.125	2.5	6	3.75	3	0	1	1	0	1		1	0	0
1	0	49		0	60000	6	0	1	1	0	1	288957	28.8957	5	0	0	3	0	0	Netherlands	Suriname	Suriname	5	0	2	0	1	0	20	20	0	1	0	5	7	4.375	3.5	7	4.375	3.5	0	0	1	1	0		1	1	1
1	0	60		0	60000	6	1	1	1	0	1	197279	19.7279	7	0	0	1	1	1	India	India	India	6	0	3	0	1	0	35	30	0	1	0	7	9	5.625	4.5	7	4.375	3.5	1	0	1	1	1		1	1	1
1	0	49		0	500000	50	1	1	1	0	1	45526	4.5525999	5	0	0	1	1	1	India	India	India	5	0	3	1	1	0	19	7	1	1	1	5	5	3.125	2.5	5	3.125	2.5	1	0	1	1	0		1	1	0
1	0	58		0	141640	14.164	0	1	1	0	1	200000	20	5	0	0	4	1	1	United States (USA)	United States (USA)	Philippines	6	0	3	0	1	0	20	20	1	1	1	5							0	0	1	1	0		1	1	1
1	0	52		1	20000	2	0	1	1	0	1			5	0	1	3	1	1	Brazil	Ecuador	Ecuador	5	0	2	0	1	0	19	12	1	0	0	5	10	6.25	5	6	3.75	3	0	0	1	1	0		1	1	1
1	0	62		0	202343	20.234301	0	1	1	0	0	2000000	200	2	0	0	4	0	0	United States (USA)	United States (USA)	United States (USA)	5	0	3		1	0	27	27	0	0	1	5	5	3.125	2.5	5	3.125	2.5	0	0	1	1	0		0	1
1	0	54		0	48562	4.8562002	1	1	0	0	1			6	0	1	1	0	0	Burma	Burma	Burma	5	0	2	0	1	0	15	10	0	1	1	6	5	3.125	2.5	6	3.75	3	0	0	1	0	1		1	1	1
1	0	36		0			1	1	0	0	0			5	0	0	1	1	0	India	India	India	5	0	3	1	1	0	5	4	0	1	0	5	8	5	4	8	5	4	0	0	0	1	0		1	1	0
1	0	38		0	5000	.5	0	1	1	0	0			4	0	0	3	0	1	Venezuela	Venezuela	Venezuela	5	0	2	0	1	0	14	14	0	1	1	5	4	2.5	2	7	4.375	3.5	0	0	1	1	1		0	1	1
1	0	52		0	20000	2	1	1	1	0	1	1518	.15180001	5	0	0	1	1	1	India	India	India	5	1	3		1	0	25	17	0	1	0	5	7	4.375	3.5	7	4.375	3.5	0	0	1	1	0		1	1
1	0	46		0	10000	1	1	1	1	0	1	60701	6.0700998	7	0	0	1	1	1	India	India	India	6	0	3	1	1	0	22	22	1	0	0	7	9	5.625	4.5	6	3.75	3	1	0	1	1	0		1	0	0
1	0	44		0	13000	1.3	1	1	1	0	1	25000	2.5	7	0	0	1	1	1	Bangladesh	Bangladesh	Bangladesh	7	1	3	1	1	0	17	12	0	0	0	7	8	5	4	6	3.75	3	1	0	1	1	1		1	1	0
	0	45			10000	1	1	0	0	0	1	15175	1.5175		0	0	1	1		India	India	India		0	3	1	1	0	10	10			0		8	5	4	6	3.75	3	0	0	1	0				1	0
2	0	59		0	40000	4	1	1	1	0	0	47947	4.7947001	4	0	0	1	0	1	India	Nepal	Nepal	7	0	2	0	1	0	30	15	1	0	1	5	9	5.625	4.5	7	4.375	3.5	0	0	1	1	0		0	1	1
3	0	36	0		40000	4	1	1	1	0	1	136578	13.6578	2	1	1	1	1		India	India	India	2	0	2	0	1	0	12	8			1	4	5	3.125	2.5	6	3.75	3	0	0	1	1		0		1	1
3	0	51		0	30000	3	1	1	1	0	0	15175	1.5175	6	0	0	1	1	0	India	India	India	6	0	3	1	1	0	35	19	0	1	0	6	8	5	4	8	5	4	0	0	1	0	1		1	0	0
1	1	47		0	30000	3	0	1	1	0	0	850	.085000001	5	0	0	2	1	0	Benin	Congo, Republic of the	Congo, Republic of the	6	0	2	0	1	0	6	3	0	0	0	5	6	3.75	3	10	6.25	5	0	0	1	0	1		1	0	1
1	1	53		0	15000	1.5	0	0	0	0	1	12000	1.2	7	0	0	2	0	1	Cote d'Ivoire	Cote d'Ivoire	Cote d'Ivoire	6	0	2	0	1	0	5	4	1	1	0	6	10	6.25	5	6	3.75	3	0	0	0	1	0		1	0	1
1	0	41		0	60703	6.0703001	0	1	1	0	0	500000	50	3	0	0	3	1	1	India	Guyana	Guyana	4	0	3	0	0	0	18	18	1	0	0	4	8	5	4	6	3.75	3	0	0	1	1	0		1	0	1
1	0	36		1	5000	.5	1	0	0	0	1			5	0	0	1	1	1	Sri Lanka	Sri Lanka	Sri Lanka	6	0	2	1	1	0	4	4	0	1	1	5	7	4.375	3.5	7	4.375	3.5	0	0	1	0	0		1	1	0
4	0	52			50000	5	1	1	1	0	1			6	0	0	1	1		Japan	Japan	Japan	6	0	3	0	1	0	24	24			1	6	8	5	4	8	5	4	0	0	1	1				1	1
1	1	30		0	2000000	200	0	0	0	0	1	237167	23.7167	4	0	0	2	1	0	Japan	Ethiopia	Ethiopia	4	0	2	0	1	0	8	6	0	1	0	4	9	5.625	4.5	9	5.625	4.5	0	0	1	1	0		1	1	1
3	0	43		0	30000	3	1	1	1	0	1	10000	1	5	0	0	1	0	1	Bangladesh	Bangladesh	Bangladesh	5	0	3	1	1	0	16	10	0	0	0	5	6	3.75	3	5.5	3.4375	2.75	0	0	1	1	1		1	1	0
2	0	54		0	100000	10	0	1	1	0	1	2000000	200	7	0	0	3	0	1	Brazil	Brazil	Brazil	7	0	3	1	1	0	20	20	0	0	1	7	9	5.625	4.5	6	3.75	3	0	0	1	1	0		1	1	0
1	0	28		0	4000	.40000001	1	0	0	1	1	7002	.70020002	5	0	1	1	1	1	Malaysia	Malaysia	Malaysia	6	0	1	1	1	0	4	4	1	1	1	6	8	5	4	6	3.75	3	0	1	1	1	0		1	1	0
3	0	59		0	40000	4	1	1	1	0	1			5	0	0	1	0	0	India	India	India	6	0	3	1	1	0	30	30	0	1	0	6	8	5	4	6	3.75	3	1	0	0	1	1		1	1	0
4	0	56			40000	4	0	1	1	0	0	825	.082500003	7	0	0	5	1		Iran	Iran	Iran	7	0	3	1	1	0	25	20			1	5	10	6.25	5	6	3.75	3	0	0	1	1				0	0
3	0	53		0	20000	2	0	1	1	0	1			5	0	0	3	1	1	Colombia	Colombia	Colombia	6	0	2	1	1	0	25	20	0	0	1	5	7	4.375	3.5	7	4.375	3.5	0	0	1	1	0		0	0	0
	1	34			25000	2.5	0	0	0	0	1	25000	2.5	7	0	0	2	1		Ethiopia	Ethiopia	Ethiopia	7	0	2	0	0	0	10	8			0	7	8	5	4	6	3.75	3	1	0	1	1				1	1
3	0	37	0		24000	2.4000001	1	1	1	0	1	55827	5.5826998	5	0	1	1	0		United Kingdom	Thailand	Thailand	5	0	3	1	1	0	10	10			1	5	6	3.75	3	6	3.75	3	0	0	1	0		0		0	0
1	0	35		1	44515	4.4514999	1	1	1	0	1	19059	1.9059	6	0	1	1	1	1	Pakistan	Pakistan	Pakistan	7	0	2	1	1	0	4	4	1	1	0	7	6	3.75	3	5	3.125	2.5	0	1	1	1	1		1	1	0
2	0	33	0				1	1	1	0	1			7	0	1	1	1		Thailand	Thailand	Thailand	7	0	2	0	0	0	4	4			1	7	5	3.125	2.5	5	3.125	2.5	0	0	1	0		1		1	0
3	1	46		0	50000	5	0	1	1	0	1	49000	4.9000001	6	1	1	2	1	1	Kenya	Kenya	Kenya	7	0	3	0	1	0	18	11	1	1	1	7	7	4.375	3.5	5	3.125	2.5	1	0	1	1	1		0	1	1
1	0	39		0			1	0	0	0	1			4	1	0	1	1	1	Bangladesh	Bangladesh	Bangladesh	7	0	3	1	1	0	11	11	0	0	1	7	8	5	4	8	5	4	1	0	1	1	0		0	0	0
3	0	42		0			1	1	1	0	1			5	0	0	1	1	1	Thailand	Thailand	Thailand	6	0	2	0	1	0	16	16	1	1	1	7	5	3.125	2.5	6	3.75	3	0	1	1	0	1		0	1	1
3	0	49		0	20000	2	1	1	1	0				7	0	0	1	1	1	India	India	India	7	1	3	1	1	0	25	9	1	1	0	7	10	6.25	5	8	5	4	1	0	1	1	1		1	1	0
4	0	29			20234	2.0234001	1	1	1	0	1	1000	.1	7	0	0	1	1		Pakistan	Pakistan	Pakistan	7	0	2	1	1	0	5	5			1	7	5	3.125	2.5	7	4.375	3.5	0	0	1	1				1	0
1	0	32		1	100000	10	1	0	0	0	1			7	0	1	1	1	0	Thailand	Thailand	Thailand	5	0	2	0	1	0	5	7	1	1	1	5	6	3.75	3	6	3.75	3	0	1	1	0	0		0	0	1
2	0	36		0			1	1	1	0				6	0	0	1	1	1	India	India	India	5	0	2	1	1	0	11	10	1	0	1	7	6	3.75	3	6	3.75	3	0	0	1	1	1		0	1	0
1	0	49		1	36422	3.6422	1	1	1	0	1	5311	.53109998	7	0	0	1	1	0	India	India	India	7	0	3	1	1	0	20	20	0	1	0	3	6	3.75	3	6	3.75	3	1	0	0	0	1		1	1	0
1	0	59		0			1	1	1	0	1			7	0	0	1	1	1	Philippines	Philippines	Philippines	7	0	2	1	1	0	22	12	1	1	1	7	10	6.25	5	6	3.75	3	0	0	1	0	0		1	1	0
3	0	52		0	10000	1	0	1	1	0	1	990	.098999999	6	1	1	5	1	1	Philippines	Iran	Iran	7	0	3	1	1	0	26	15	1	1	1	7	10	6.25	5	7	4.375	3.5	0	0	1	1	0		0	0	0
1	0	44		0	32375	3.2375	1	0	0	0	0	60701	6.0700998	5	1	1	1	1	1	India	India	India	6	0	3	1	1	0	14	8	1	0	0	3	5	3.125	2.5	6	3.75	3	0	0	1	1	0		1	1	0
2	0	36		0	10000	1	1	1	1	0	1	4553	.4553	6	0	1	1	1	1	India	India	India	6	0	3	1	1	0	12	10	1	1	1	5	8	5	4	6	3.75	3	0	0	1	1	0		1	1	0
3	0	40	0		60000	6	0	1	1	0	1	41244	4.1244001	4	0	0	3	0		Colombia	Colombia	Colombia	6	0	2	0	1	0	6	33			0	5	7	4.375	3.5	5	3.125	2.5	0	0	1	1		1		1	1
3	0	40		0	250000	25	1	1	1	0	1			7	0	0	1	1	1	India	India	India	7	0	2	1	1	0	14	10	0	0	1	7	5	3.125	2.5	6	3.75	3	0	0	1	1	0		1	1	0
1	0	43		0			0	1	1		1			5	0	0	3	1	0	Uruguay	Uruguay	Uruguay	7	0		1	1	0	5	5	1	0	0	6	6	3.75	3	5	3.125	2.5	0	0	1	0	0		1	0	0
3	0	44	0		80937	8.0937004	1	1	1	0	0	227630	22.763	2	1	1	1	1		India	India	India	3	0	3	0	1	0	21	10			1	2	8	5	4	8	5	4	0	0	1	1		0		1	1
1	0	65		0	40469	4.0468998	0	1	1	0	0	200000	20	3	0	0	4	0	1	United States (USA)	United States (USA)	United States (USA)	3	0	3	1	1	0	6	6	0	1	1	3	5	3.125	2.5	5	3.125	2.5	0	1	1	1	0		0	1	0
3	0	37		0	10000	1	0	1	1	0	1	14917	1.4917001	2	0	0	4	1	1	Mexico	Mexico	Mexico	3	0	3	0	1	0	8	5	1	0	1	2	8	5	4	5	3.125	2.5	0	1	1	1	1		1	1	1
1	0	47	0		30000	3	1	1	1	0	0	200000	20	1	0	1	1	0		China	China	China	7	0	3		0	0	23	20			1	1							0	0	0	1		0		0
3	0	53		1	600000	60	1	1	1	1	0	111653	11.1653	6	0	0	1	0	1	Thailand	Thailand	Thailand	7	0	1	1	1	0	20	15	1	0	1	7	6	3.75	3	8	5	4	1	0	1	0	0		0	1	0
1	0	28		1	8094	.80940002	1	0	0	1	0			4	0	0	1	1	1	Burma	Burma	Burma	4	0	1	0	1	0	4	4	1	0	0	5	7	4.375	3.5	5	3.125	2.5	0	0	1	0	0		1	1	0
1	0	29		1	8094	.80940002	1	0	0	1	0			4	0	0	1	1	1	Burma	Burma	Burma	3	0	1	0	1	0	2	2	1	0	0	4	7	4.375	3.5	5	3.125	2.5	0	0	1	0	0		1	1	0
1	0	30		1	12141	1.2141	1	1	1	0	0	535306	53.530602	2	0	0	1	1	1	Pakistan	Pakistan	Pakistan	1	0	2	0	1	0	5	3.5	1	1	1	1	7	4.375	3.5	6	3.75	3	0	0	1	0	0		0	1	0
1	0	32		1	50	.0049999999	1	0	0	0		3000	.30000001	7	0	0	1	1	1	South Korea	Mongolia	Mongolia	7	0	2	1	0	0	2	2	0	1	1	4	5	3.125	2.5				0	0	1	0	0		1	0	0
1	0	47		1	12141	1.2141	1	0	0	1	0			6	0	0	1	1	1	Burma	Burma	Burma	4	0	1	0	1	0	17	10	1	1	0	5	7	4.375	3.5	7	4.375	3.5	0	0	1	0	0		1	1	0
1	0	39		1	10000	1	1	1	1	0	0	15175	1.5175	5	0	0	1	1	1	India	India	India	5	0	3	1	1	0	16	4	1	1	1	6	7	4.375	3.5	6	3.75	3	0	0	1	1	0		1	0	0
3	0	59	0		40000	4	1	1	1	0	1	58688	5.8688002	5	0	1	1	1		United States (USA)	Philippines	Philippines	5	0	3	0	1	0	35	35			1	5	5	3.125	2.5	5	3.125	2.5	0	0	1	1		1		1	1
3	0	58		0	12141	1.2141	1	1	1	0	0	15175	1.5175	5	0	0	1	1	1	India	India	India	5	0	3	1	1	0	28	25	1	1	1	5	8	5	4	7	4.375	3.5	1	0	1	1	0		1	1	0
4	1	45			150000	15	0	1	1	0	0	13000	1.3	5	1	0	2	1		Cuba	Guinea-Bissau	Guinea-Bissau	7	0	2	1	1	0	5	3			1	7	7	4.375	3.5	5	3.125	2.5	0	0	1	1				0	0
1	0	56		0	242811	24.281099	0	1	1	0	1	300000	30	5	0	0	4	0	1	United States (USA)	United States (USA)	United States (USA)	5	0	3	0	1	0	35	30	0	1	1	5	10	6.25	5	5	3.125	2.5	0	0	1	1	1		1	1	1
3	0	48		0	2500	.25	1	1	1	0	1	4927	.49270001	7	1	0	1	1	1	Bangladesh	Bangladesh	Bangladesh	7	1	3	1	1	0	21.5	21	0	1	0	7	4	2.5	2	3.5	2.1875	1.75	1	0	1	1	1		1	1	0
1	0	52		0	60000	6	0	1	1	0	1			3	0	0	3	0	1	Brazil	Brazil	Brazil	5	0	2	1	1	0	22	22	0	1	1	4	7	4.375	3.5	6	3.75	3	0	0	1	0	0		1	1	0
3	0	54		0	60000	6	1	1	1	0	1	100000	10	4	1	0	1	1	1	India	Philippines	India	5	0	3	0	0	0	30	10	0	1	1	5	7	4.375	3.5	5	3.125	2.5	1	0	1	1	1		0	0	0
3	0	48	0		242811	24.281099	1	1	1	0	0			7	1	0	1	1		India	India	India	7	0	3	0	1	0	25	20			1	7				7	4.375	3.5	1	0	1	1		0		1	1
3	0	41	0		8094	.80940002	1	1	1	0	1	38117	3.8117001	6	0	1	1	1		Pakistan	Pakistan	Pakistan	5	0	3	1	1	0	15	15			1	6	6	3.75	3	6	3.75	3	0	0	1	1		0		1	0
3	0	48		1	10000	1	1	1	1	0	0	15175	1.5175	6	1	0	1	1	1	India	India	India	6	0	3	0	0	0	22	5	0	1	1	6	10	6.25	5	8	5	4	0	0	1	1	0		1	1	1
1	0	29		0	2000	.2	1	0	0	1	0	23341	2.3341	2	0	1	1	0	0	Malaysia	Malaysia	Malaysia	3	0	1	1	1	0	1	1	1	1	1	4	6	3.75	3	6	3.75	3	1	1	1	0	0		1	0	0
1	0	52		0	30000	3	1	1	1	0	1			7	0	0	1	1	1	Netherlands	Philippines	China	7	0	3	1	0	0	21	21	1	1	1	6	7	4.375	3.5	7	4.375	3.5	1	0	0	1	0		1	1	0
1	0	41	0		100000	10	1	1	1	0	0			4	0	1	1	1		India	India	India	5	0	3	1	1	0	15	14			1	5	6	3.75	3	6	3.75	3	0	0	1	1		0		1	0
1	0	36		1			1	1	1	0	1	25000	2.5	4	0	0	1	0	1	Burma	Burma	Burma	4	0	2	1	1	0	12	12	0	0	1	4	12	7.5	6	6	3.75	3	0	0	1	0	0		0	1	0
1	0	43		0	32375	3.2375	1	0	0	0	1	10000	1	7	0	0	1	1	1	China	Pakistan	Pakistan	7	0	3	1	1	0	14	14	0	1	1	7	8	5	4	8	5	4	0	0	1	1	1		1	1	0
1	0	37		0	60000	6	1	1	1	0	1	30351	3.0351	4	0	0	1	1	1	India	India	India	5	0	3	1	1	0	3	2	1	0	0	6	7	4.375	3.5	5	3.125	2.5	0	1	1	1	1		0	1	0
2	0	41		0	120000	12	0	1	1	0	1	55647	5.5647001	5	0	1	3	1	0	Colombia	Colombia	Colombia	6	0	2	1	1	0	15	15	0	0	1	6	8	5	4	6	3.75	3	0	0	1	1	0		1	1	0
3	0	66	1		50000	5	0	1	1	0	1	129904	12.9904	7	0	0	3	1		Brazil	Brazil	Brazil	7	0	3	1	1	0	34	15			1	7				6	3.75	3	0	0	1	1		0		1	0
1	0	31		0	30000	3	1	1	1	0	0	78244	7.8243999	1	1		1	0	0	China	China	China	6	0	3	0	1	0	10	5	0	0	1	5	5	3.125	2.5	6	3.75	3	1		1	1	0		0		1
2	0	56		0	44515	4.4514999	1	1	1	0	1	3035	.3035	3	0	0	1	1	1	India	India	India	6	0	3		1	0	27	15	1	1	0	5	12	7.5	6	8	5	4	0	0	1	1	0		1	0
1	0	54		1	10000	1	1	1	1	0	1	10000	1	7		0	1	1	1	India	India	India	7		3	1	1	0	29	29	0	0	0	7	6	3.75	3	6	3.75	3		0	1	1	1		1	1	0
1	1	41		0	100000	10	0	1	1	0	1	50000	5	2	0	0	2	1	1	Tanzania	Rwanda	Rwanda	5	0	3	0	1	0	10	5	0	0	1	5	2	1.25	1	6	3.75	3	0	0	0	1	0		1	0	1
3	1	41		0	50000	5	0	1	1	0	1	1500	.15000001	5	0	0	2	0	1	Cameroon	Cameroon	Cameroon	6	0	2	0	1	0	8	3	0	0	0	7	6	3.75	3	6	3.75	3	0	0	1	1	1		1	1	0
1	0	43		0	30000	3	1	1	1	0	1	60000	6	4	0	1	1	0	0	China	China	China	5	0	3		1	0	22	5	0	1	1	5	5	3.125	2.5	7.5	4.6875	3.75	0	1	1	1	0		0	0
1	1	58		1	30000	3	0	1	1	0	1	50000	5	6	0	0	2	0	1	United States (USA)	Cote d'Ivoire	Cote d'Ivoire	6	0	3	1	0	0	29	15	1	1	1	7	7	4.375	3.5	6	3.75	3	0	0	1	1	0		0	1	0
2	1	47		1	20000	2	0	1	1	0	1	50000	5	5	0	0	2	0	1	Philippines	Madagascar	Ethiopia	5	0	3	1	0	0	15	15	0	1	0	5	7	4.375	3.5	6	3.75	3	0	0	1	1	0		1	1	0
1	0	73		0	20234	2.0234001	1	1	1	0	0	151753	15.1753	3	0	0	1	0	1	India	India	India	5	0	3	0	1	0	50	30	0	0	1	3	5	3.125	2.5	6	3.75	3	0	0	1	1	0		0	1	1
1	0	31		1	20234	2.0234001	1	1	1	0	0	151753	15.1753	3	0	0	1	0	1	India	India	India	5	0	2	1	1	0	7	7	1	0	1	5	5	3.125	2.5	6	3.75	3	0	0	1	1	0		0	1	0
1	1	56		0	147000	14.7	0	1	1	0	1	89017	8.9017	7	0	1	2	1	1	Egypt	Egypt	Egypt	7	0	3	0	1	0	28	35	1	1	1	7	10	6.25	5	6	3.75	3	0	1	1	1	1		0	1	1
1	0	42		1	40000	4	1	1	1	0	1	156000	15.6	6	1	0	1	1	0	Bangladesh	Bangladesh	Bangladesh	5	0	2	1	1	0	15	15	0	0	1	5	8	5	4	8	5	4	0	0	1	1	0		1	1	0
2	0	40		0			1	1	1	0				7	0	0	1	1	1	Thailand	Thailand	Thailand	7	0	2	1	1	0	4	3	0	1	1	7	6	3.75	3	6	3.75	3	0	0	1	0	0		0	0	0
1	0	31		0			1	1	1	0				7	0	0	1	1	1	Thailand	Thailand	Thailand	7	0	2	1	1	0	4	4	0	1	1	7	6	3.75	3	6	3.75	3	0	0	1	0	0		0	0	0
2	0	32		0			1	1	1	0				7	0	0	1	1	1	Thailand	Thailand	Thailand	7	0	2	1	1	0	2	10	0	1	1	7	6	3.75	3	6	3.75	3	0	0	1	0	0		0	0	0
3	0	51		1	202343	20.234301	1	1	1	0	1			4	0	1	1	1	1	United Kingdom	Pakistan	Pakistan	6	0	2	1	1	0	25	10	1	0	1	4	7	4.375	3.5	5	3.125	2.5	0	0	1	1	1		0	1	0
1	0	45		0	100000	10	1	1	1	0				4	0	0	1	1	1	India	India	India	5	0	3	1	1	0	17	35	0	1	0	4							0	0	0	1	0		1	0	0
4	0	50			40000	4	0	1	1	0	1	300000	30	5	0	0	3	1		Colombia	Colombia	Colombia	6	0	2	1	1	0	15	5			1	6	8	5	4	6	3.75	3	0	0	1	1				0	0
1	0	61		0	200000	20	1	1	1	0	1	15175	1.5175	3	0	0	1	1	1	India	India	India	4	0	3	0	1	0	37	30	1	0	0	3	8	5	4	5	3.125	2.5	0	0	1	1	0		1	1	1
1	0	56		0	10000	1	1	1	1	0	1	3035	.3035	7	0	0	1	1	1	India	India	India	7	0	3	1	1	0	30	30	1	1	0	7	7	4.375	3.5	6	3.75	3	0	0	1	1	0		1	1	0
2	1	50		0	20000	2	0	1	1	0	1	12000	1.2	6	0	0	2	1	1	South Africa	Uganda	Uganda	7	0	3	0	0	0	15	10	1	1	0	6	8	5	4	7	4.375	3.5	0	0	1	1	1		1	0	1
1	1	59		1	2670000	267	0	1	1	0	1	450000	45	4	1	0	2	0	1	Sierra Leone	Sierra Leone	Sierra Leone	3	1	2	1	1	0	12	10	1	0	1	4	11	6.875	5.5	7	4.375	3.5	1	0	1	1	0		1	1	0
3	1	46		0	20000	2	0	1	1	0	1	50000	5	5	0	0	2	1	1	Netherlands	Senegal	Gambia	5	0	3	1	0	0	17	10	0	1	1	5	6	3.75	3	6	3.75	3	0	0	1	1	0		0	1	0
1	1	44		0	500000	50	0	0	0	0	1	127167	12.7167	6	0	1	2	1	1	Egypt	Egypt	Egypt	6	0	3	1	1	0	14	14	1	1	1	5	8	5	4	6	3.75	3	0	1	1	1	1		1	1	0
4	1	43			10000	1	0	1	1	0	1	20000	2	7	0	0	2	1		Ghana	Ghana	Ghana	7	0	3	0	0	0	10	2			1	7	6	3.75	3	6	3.75	3	0	0	1	1				1	1
2	1	41		0	30000	3	0	1	1	0	1			2	0	1	2	1	1	Burkina Faso	Burkina Faso	Burkina Faso	3	0	2	1	1	0	12	10	0	1	1	4	6	3.75	3	6	3.75	3	0	0	1	1	1		1	0	0
1	1	51		0			0	1	1	0	1			5	1	0	2	0	0	Ghana	Gambia	Gambia	5	0	2	0	1	0	20	15	0	0	0	5	5	3.125	2.5				0	0	1	0	0		1	1	1
1	0	35		0	100000	10	1	0	0	0	1	22763	2.2763	3	1	0	1	1	1	India	India	India	3	0	3	1	1	0	9	6	1	0	1	4	10	6.25	5	7	4.375	3.5	0	0	1	1	0		1	1	0
1	0	47		0	20000	2	1	1	1	0		150000	15	6	0	0	1	1	1	South Korea	South Korea	South Korea	6	0	3	0	1	0	22	2	1	0	1	6	7	4.375	3.5	7	4.375	3.5	0	0	1	1	0		1	0	1
3	0	38	0		200000	20	0	1	1	0	0	1506888	150.6888	6	0	0	3	1		Brazil	Brazil	Brazil	6	0	3	0	1	0	11	9			1	7	3	1.875	1.5	6	3.75	3	0	1	1	1		0		1	1
1	0	45		1	40000	4	1	1	1	0	0	39000	3.9000001	4	1	0	1	0	1	Bangladesh	Bangladesh	Bangladesh	5	0	3	0	1	0	16	15	1	0	1	5	6	3.75	3	6	3.75	3	0	0	1	1	0		1	1	1
3	0	54	1				0	1	1	0				6	0	0	3	1		Colombia	Colombia	Colombia	6	0	2		0	0	25	25			1	6	5	3.125	2.5	5	3.125	2.5	0	0	1	1		0		0
3	0	36	0		100000	10	0	1	1	0	1	200000	20	6	0	0	3	0		United States (USA)	Uruguay	Uruguay	5	0	2	1	1	0	10	10			1	6	7	4.375	3.5	6	3.75	3	0	0	1	1		1		1	0
3	0	42		0	5000	.5	1	1	1	0	1			2	0	0	1	1	1	Thailand	Thailand	Thailand	2	0	2	0	1	0	15	15	0	0	1	2	6	3.75	3	7	4.375	3.5	0	0	1	1	1		1	0	1
3	0	41		1	70000	7	1	1	1	0	0	431833	43.1833	7	0	0	1	0	1	South Korea	South Korea	South Korea	7	0	2	1	1	0	10	10	0	1	1	7	7	4.375	3.5	7	4.375	3.5	0	0	1	1	1		0	0	0
1	0	56		0	50000	5	1	1	1	0	1	4765	.4765	4	0	1	1	1	1	Pakistan	Pakistan	Pakistan	4	0	2	1	1	0	30	30	1	1	0	4	6	3.75	3	6	3.75	3	0	0	1	1	0		1	1	0
1	0	49		0	16187	1.6187	1	1	1	0	0	4000	.40000001	6	0	0	1	1	0	Philippines	Pakistan	Pakistan	6	0	3	0	1	0	22	12	0	0	0	6	6	3.75	3	5	3.125	2.5	0	0	1	1	0		1	1	1
2	0	32		0	10000	1	1	1	1	0	1	21700	2.1700001	2	0	0	1	0	1	Indonesia	Indonesia	Indonesia	3	0	2	0	1	0	5	6.5	0	1	1	3	10	6.25	5	8	5	4	0	0	1	0	0		1	1	0
1	0	48	0		20000	2	0	1	1	0	1	47	.0046999999	4	0	0	3	0		Brazil	Venezuela	Venezuela	5	0	3	0	1	0	19	19			1	4	6	3.75	3	5	3.125	2.5	0	0	1	0		0		1	1
1	0	30		0	3750	.375	1	1	1	0	1	7233	.72329998	6	0	0	1	0	1	Indonesia	Indonesia	Indonesia	6	0	2		1	0	3	3	0	1	1		8	5	4	8	5	4	0	0	1	0	1		0	1
1	0	41		0	10000	1	1	1	1	0	1	13000	1.3	6	1	0	1	1	1	Bangladesh	Bangladesh	Bangladesh	6	0	3	1	1	0	11	11	0	0	1	6	10	6.25	5	7	4.375	3.5	0	0	1	1	1		1	1	0
3	0	59		0			1	1	1	0	1	2791333	279.1333	6	0	1	1	0	1	Thailand	Thailand	Thailand	6	0	2	0	1	0	38	38	1	0	1	5	6	3.75	3	8	5	4	0	0	1	1	0		1	1	1
1	0	29		0	20000	2	0	1	1		1	22733	2.2732999	7	0	0	6	1	0	Russia	Russia	Russia	7	0		1	1	1	8	8	0	0	1	7	5	3.125	2.5	6	3.75	3	0	1	0	1	0		1	1	0
1	0	35		0	20000	2	0	1	0	0	1			5	0	0	3	0	0	Argentina	Argentina	Argentina	4	0	2	1	1	0	9	9	0	1	0	4	8	5	4	6	3.75	3	0	0	1	0	1		1	1	0
3	0	32		0			1	1	1	0	1			5	0	0	1	0	0	Thailand	Thailand	Thailand	5	0	2	0	1	0	1	7	0	0	1	6	7	4.375	3.5	6	3.75	3	0	0	1	0	0		1	0	0
1	0	57		0	22400	2.24	1	1	1	0	0	3349600	334.95999	6	0	0	1	1	1	Thailand	Thailand	Thailand	6	0	3		1	0	34	20	0	0	1	7	5	3.125	2.5	6	3.75	3	0	0	1	0	0		1	1
3	0	34		0			1	1	1	0	0			7	0	0	1	1	1	Thailand	Thailand	Thailand	7	0	2	1	1	0	10	6	0	1	0	7	6	3.75	3	6	3.75	3	0	0	1	1	0		1	0	0
1	0	47		0	40000	4	1	1	1	0	0	75877	7.5876999	3	0	0	1	1	0	India	India	India	3	0	3	0	1	0	17	10	0	0	1	5	5	3.125	2.5	6	3.75	3	0	0	1	1	0		1	1	1
2	0	44		0	20000	2	1	1	1	0	1	25609	2.5609	5	0	0	1	0	1	Japan	Philippines	Philippines	5	0	3	1	1	0	14	14	1	0	1	5	7	4.375	3.5	6	3.75	3	0	0	1	1	0		0	1	0
2	0	31		0	96000	9.6000004	1	1	1	0	0			6	0	1	1	1	1	Thailand	Thailand	Thailand	7	0	2	1	1	0	4	6	1	0	1	7	6	3.75	3	5	3.125	2.5	0	0	1	0	1		0	1	0
3	0	53		0	50000	5	1	1	1	0	0	12140	1.214	6	1	0	1	1	1	India	India	India	6	0	3	1	1	0	28	28	1	1	0	6	7	4.375	3.5	7	4.375	3.5	0	0	1	1	0		1	1	0
1	0	32		1	10000	1	1	1	1	1		70000	7	2	0	0	1	0	1	Indonesia	Indonesia	Indonesia	6	0	1	1	1	0	5	5	0	1	1	6	9	5.625	4.5	6	3.75	3	0	1	1	1	1		0	1	0
3	0	38		1	10000	1	1	1	1	0	0	27913	2.7913001	6	0	0	1	0	1	Thailand	Thailand	Thailand	6	0	2	1	1	0	6	4	0	1	1	7	6	3.75	3	7	4.375	3.5	0	0	1	0	0		0	1	0
[truncated: 66 more columns]
