# Supplementary material for: Global survey data on rice breeders' characteristics and willingness to adopt alternative breeding methods
Source: Data Brief. 2019 Feb 27;23:103782. doi: 10.1016/j.dib.2019.103782 (PMC6660548; doi:10.1016/j.dib.2019.103782)
Supplement: Multimedia component 4: Data file 2 (uncleaned) [file mmc4.csv]

DATA_ID	BIRTH	GENDER	COUNTRY_ORIGIN	DEGREE	COUNTRY_DEGREE	EXPERIENCE_BREEDING	COUNTRY_INSTITUTE	INSTITUTE	EMPLOYMENT	MAIN_METHOD	EXPERIENCE_METHOD	FIXED_LINES_TRIALS	FIXED_LINES_CROSSING	TESTING_AYT	VARIETIES	ECOSYSTEM	AWARENESS	AWARENESS_BENEFITS	OBSERVATION	FEASIBILITY	CREDIBILITY	REDUCTION_LABOUR	REDUCTION_LAND	REDUCTION_TIME	CERTAINTY	PERMISSION	WTA_STEP	FORMALISATION	HIERARCHY	STATUS_QUO	RISK_ATTITUDE	FACILITY	STAFF_INSTITUTE	STAFF_DEPARTMENT	STAFF_TEAM	WORKERS_ST	WORKERS_H	LABOUR_CONSTRAINT	LABOUR_TIMING	LABOUR_MINIMISER	AREA	SEASONS	TIME_PREFERENCE	BUDGET_FLOW	BUDGET_CUT	BUDGET_SIZE	COST_MINIMISER	REASONS_WTA	DESTINATION_SAVINGS
1	1955	1	Russia	3	Russia	38	Russia	1	1	Pedigree	38	6	5	3	1	Irrigated, Temperate	1	1	0	1	1			2	1	0	D	0	1	1	7	0		100	5	2	2	2	Flowering, Harvesting	1	50,000	1	4	1		60,620	0
2	1965	1	Bangladesh	3	Philippines	22	Bangladesh	1	1	Pedigree	22	6	8	2	1	Irrigated, Rainfed, Temperate, Flood-prone, Coastal, Deepwater	1	1	1	7	7		70		7	1	E	1	1	1	5	0	578	45	12	6	5	3	Land preparation, Transplanting, Vegetative stage, Harvesting	1	100,000	3	2		3	20,000	1	Cost reduction, Time saving, Labour reduction, Land reduction, More public benefits, Increasing rate of genetic gain	Larger yield trials
3	1985	1	Nepal	2	Nepal	4	Nepal	1	1	Pedigree	4	8	12	5	1	Irrigated, Temperate	0	0	0	6	7		65		6	1	A	0	1	1	6	0	1650	30	5	30	30	4	Land preparation	1	30,000	2	6	1		13,905	1	Cost reduction, Time saving, Labour reduction, Land reduction	Yield trials at multiple locations, Extra screening
4	1964	1	India	3	India	27	India	1	1	Pedigree	25	5	7	3	2	Irrigated, Rainfed, Flood-prone, Coastal, Upland	1	1	1	5	5	20	10		5	1	G	1	1	1	6	1	25	7	15	120	120	7	Harvesting	1	48,562	3	3	0	2	758,767	1
5	1975	1	Uruguay	2	Uruguay	4	Uruguay	1	1	RGA	4	6	8	3	1	Irrigated	1	1	1	5	6	20	40	3	6	1	J	1	2	1	7	1	100	8		1	1	5	Seedling nursery, Flowering, Harvesting, Post-harvest	1	10,000	1	6		1	5,000	1
6	1966	1	India	3	India	25	India	1	1	Modified pedigree	25	6	8	3	2	Irrigated, Rainfed, Upland	0	0	0	7	7	40	60		5	1	C	1	1	1	7	0	300	65	3	10	8	1	Never	1	10,117	1	6	1	2	22,763	1	Cost reduction, Time saving, Labour reduction, Land reduction, More public benefits, Increasing rate of genetic gain	Extra crosses, Extra screening
7	1979	1	Turkey	3	Turkey	9	Turkey	1	1	Modified bulk	9	9	7	2	2	Irrigated, Temperate	1	1	0	3	3	80	80	4	3	1	D	1	2	1	3	1	67	12	3	5	5	2	Harvesting, Post-harvest	0	50,000	1	7	0	2	20,000	0
8	1970	1	Senegal	3	Senegal	4	Senegal	1	1	Pedigree	3	6	8	2	1	Irrigated	0	0	0	5	5	20	50		6	1	B	1	1	1	3	0	4	7	7	15	15	3	Land preparation, Transplanting, Post-harvest	1	150,000	2	2	1	2	50,000	0	Cost reduction, Time saving, More public benefits, Increasing rate of genetic gain	Larger yield trials, Yield trials at multiple locations
9	1959	1	Pakistan	2	Pakistan	30	Pakistan	1	1	Pedigree	30	6	7	3	2	Irrigated, Flood-prone, Upland	1	1	0	7	7	50	60	5	7	1	B	1	2	1	7	1	106	17	7	5	5	5	Transplanting, Harvesting	1	40,469	1	6	1	2	4,765	1	Time saving, Labour reduction, Land reduction	Larger yield trials, Extra screening
10	1943	1	India	3	India	45	India	0	0	Pedigree	30	6	5	3	2	Irrigated, Rainfed, Upland	1	1	1	6	6	20	40	2	6	1	A	1	1	1	6	1	75	25	10	15	4	5	Seedling nursery, Transplanting, Harvesting	1	32,375	2	6	0	1	151,753	1	Cost reduction, Time saving, Labour reduction, Land reduction, Increasing rate of genetic gain	Extra crosses, Larger yield trials, Yield trials at multiple locations, Extra screening
11	1969	1	Malaysia	3	United Kingdom	15	Malaysia	1	1	Pedigree	4	8	10	2	1	Irrigated	1	1	1	6	6	50	50	1	6	1	F	1	2	1	6	1	1600	30	4	7	7	6	Seedling nursery, Transplanting, Flowering, Harvesting	0	10,000	2	6	1	1	23,341	1	Cost reduction, Time saving, Labour reduction, Land reduction, More public benefits, Increasing rate of genetic gain	Extra crosses, Larger yield trials, Yield trials at multiple locations, Extra screening
12	1972	1	Burma	2	Thailand	15	Burma	1	1	Modified pedigree	15	7	8	3	1	Upland	1	1	1	5	5	50	50	5	5	1	F	1	1	1	7	1	700	45	45	25	30	2	Harvesting, Post-harvest	0	371,612	2	7	0	3	81,000	0	Time saving	Yield trials at multiple locations
13	1978	1	India	3	India	8	India	1	1	Modified pedigree	8	5	10	4	2	Irrigated, Rainfed, Flood-prone, Upland, Deepwater	1	1	0	6	7	80	98	3	6	1	B	1	2	1	7	1	400	30	7	4	4	4	Transplanting, Harvesting	1	20,000	1	6	1	2	7,588	1	Cost reduction, Time saving, Labour reduction, Land reduction	Extra screening, land, labour, water, fertilizers and pesticides etc.
14	1966	1	Iran	3	Japan	24	Iran	1	1	Modified pedigree	15	6	7	2	1	Irrigated	1	1	1	7	6	70	98		6	1	H	1	2	1	6	1	70	25	10	20	4	6	Seedling nursery, Transplanting, Harvesting, Post-harvest	1	4,000	1	7	1	1	1,320	1	Cost reduction, Time saving, Labour reduction, Land reduction, Increasing rate of genetic gain	Extra crosses, Larger yield trials, Yield trials at multiple locations
15	1974	1	India	3	India	10	Nigeria	1	0	Pedigree	4	6	7	2	1	Rainfed	1	1	1	6	6	40	60	2	6	1	B	1	2	1	5	1	500	100	8	20	15	4	Never	1	30,000	2	7	1	1	50,000	1	Cost reduction, Time saving, Labour reduction, Land reduction, Increasing rate of genetic gain	Yield trials at multiple locations
16	1953	1	Burkina Faso	3	France	38	Madagascar	1	1	Pedigree	30	5		2	1	Irrigated, Rainfed	1	1	0	4	2	30	50		3	1	A	1		1	3	0						7	Land preparation, Seedling nursery, Transplanting, Harvesting	1		1	4	1	2		1	Cost reduction, Labour reduction, Increasing rate of genetic gain	Extra crosses, Extra screening
17	1955	0	United States (USA)	3	United States (USA)	30	United States (USA)	1	1	Pedigree	30	8	5	1	1	Irrigated	1	1	0	7	7	30	50	3	5	1	C	1	1	1	6	1	30	5	6	1	1	5		0	101,171	2	7	0	3	300,000	0	Time saving, Labour reduction, Increasing rate of genetic gain	Extra crosses, Extra screening
18	1964	1	Taiwan	3	Taiwan	27	Taiwan	1	1	Pedigree	27	6	8	3	1	Irrigated, Rainfed, Temperate, Upland	1	1	1	7	7	20	60	3	7	1	E	1	2	1	7	1	300	30	5	30	20	6	Seedling nursery, Transplanting, Post-harvest	1	40,000	2	6	1	2	61,271	0	Time saving, Land reduction, Increasing rate of genetic gain	Extra screening
19	1974	0	Colombia	3	Colombia	17	Colombia	1	1	Combination	17	6	5	2	2	Irrigated	1	1	1	3	3	10	20		3	1	E	1	1	1	5	0	220	22	22	0	0	6	Seedling nursery, Vegetative stage, Flowering, Harvesting, Post-harvest	1	1,200,000	2	2	1	1		1	Land reduction	Extra screening
20	1983	1	India	2	India	8.5	India	0	1	Pedigree	7		7	2	2	Irrigated, Rainfed, Upland	1	1	1	6	6	50	75	2	7	1	C	1	1	1	6	0	150	15	6	50	65	5	Land preparation, Transplanting, Harvesting, Post-harvest	1	8,094	2	6		2	15,175	1	Cost reduction, Time saving, Labour reduction, Land reduction, Increasing rate of genetic gain	Not properly understand!
21	1973	1	Indonesia	3	Indonesia	15	Indonesia	1	1	Modified pedigree	6	8	12	1	1	Irrigated, Rainfed	1	1	1	5	6	50	80		5		E	1	3	1	4	1	200	50	5	4	10	3	Harvesting	0	5,000	2	6	0	1	21,700	0	Cost reduction, Time saving, Labour reduction, Land reduction	Extra crosses, Yield trials at multiple locations, Extra screening
22	1971	1	Laos	3	Laos	18	Laos	1	1	Modified pedigree	18	8	8	2	1	Irrigated, Rainfed, Flood-prone	1	1	1	3	4	10	10	2	3	1	E	1	1	1	4	1	50	15	6	50	50	4	Transplanting, Harvesting	1	50,000	2	4	1	2		1	Cost reduction	Larger yield trials
23	1982	1	Bhutan	2	Australia	8	Bhutan	1	1	Other	7	5	8	3	1	Irrigated, Rainfed, Upland	0	0	0	7	6	50	90		5	1	A	1	2	1	5	1	21	10	4	10	6	4	Transplanting	1	4,047	1	5	1	3	423,733	1	Time saving, Labour reduction, Land reduction	Larger yield trials
24	1974	0	Malaysia	3	Malaysia	15	Malaysia	1	1	Pedigree	13	10	11	1	2	Irrigated	1	0	0	4	6	10	30	2	5	1	B	1	2	1	6	1	3000	50	25	30	30	4	Transplanting	1	30,000	2	5	1	2	35,011	1	Labour reduction, Land reduction	Yield trials at multiple locations, Extra screening
25	1961	1	Bhutan	2	United Kingdom	28	Bhutan	1	1	Modified pedigree	15	8	7	2	1	Irrigated	1	1	1	7	6	30	20		7	1	H	1	1	1	6	1	50	5	5	10	10	3	Transplanting, Harvesting	1	30,000	1	5	0	2	302,667	1	Cost reduction, Time saving, Labour reduction, Land reduction, Increasing rate of genetic gain	Extra screening
26	1971	1	Vietnam	3	India	19	Vietnam	1	1	Pedigree	15	6	10	2	1	Irrigated	1	1	0	5	5	20	40	1	3		B	1	2	1	3	1	200	50	10	50	50	5	Land preparation, Transplanting, Harvesting	1	20,000	2	4	1	3	4,493	1	Cost reduction, Time saving, Labour reduction, Land reduction	Extra crosses
27	1964	1	India	3	India	25	India	0	1	Modified pedigree	15	8	5	2	2	Irrigated	1	1	1	5	5	25	80	2	5	1	H	1	1	1	7	1	800	125	60	25	15	5	Transplanting, Vegetative stage, Harvesting	1	50,000	2	5	0			1	Cost reduction, Time saving, Labour reduction, More public benefits, Increasing rate of genetic gain	Extra crosses, Larger yield trials, Yield trials at multiple locations, Extra screening
28	1969	1	India	3	India	16	India	1	1	Modified bulk	8	8	6	2	1	Irrigated	1	1	1	6	5	25	25	2	4	1	E	1	1	1	5	0	4			6	7	6	Transplanting, Harvesting	1	10,000	1	5	1	3	2,276	0	Cost reduction, Time saving, Labour reduction, Increasing rate of genetic gain	direct seeding in single row at field
29	1966	1	Pakistan	3	Pakistan	24	Pakistan	1	1	Pedigree	24	6	8	1	1	Irrigated	1	1	0	6	6	30	50	2	5	1	C	1	2	1	7	1	60	16	4	12	10	7	Land preparation, Transplanting, Harvesting	0	20,000	1	6	1	3		1	Cost reduction, Time saving, Labour reduction, Land reduction, More public benefits	Yield trials at multiple locations, Extra screening
30	1975	0	Bhutan	3	Australia	16	Bhutan	1	1	Modified bulk	13	7	5	2	1	Irrigated	1	1	1	4	5		12		6		E	1	1	1	6	1	6	3	6	5	13	6	Land preparation, Transplanting, Harvesting	1	12,141	1	6	1	1	18,160	1	Time saving	Extra crosses
31	1963	1	Nepal	3	Nepal	25	Nepal	1	1	Combination	15	7	8	4	1	Irrigated, Rainfed, Flood-prone, Upland	1	1	1	7	7	20	50		7	1	B	1	1	1	1	1	45	10	5	12	12	7	Seedling nursery, Transplanting, Harvesting, Post-harvest, weeding	1	40,000	2	7	0		23,973	0	Cost reduction, Time saving, Labour reduction, Land reduction, Increasing rate of genetic gain	Selection through RGA
32	1983	1	India	3	India	4	Philippines	1	0	Pedigree	4	7		2	1	Rainfed, Flood-prone, Upland, Deepwater	1	1	1	5	5	50	70	2	5		B	1	3	1	5	1			6			6	Seedling nursery, Transplanting, Flowering, Harvesting, Post-harvest	1	30,000	2	4	0	1	70,000	1	Cost reduction, Time saving, Labour reduction, Land reduction, Increasing rate of genetic gain	Extra crosses, Larger yield trials, Extra screening
33	1974	1	Egypt	3	Egypt	19	Egypt	1	1	Pedigree	19	7	7	3	1	Irrigated	1	1	0	7	7	40	50	3	7	1	A	1	2	1	1	1	70	25	6	10	15	1	Seedling nursery, Transplanting, Harvesting	1	30,000	1	7	0		1,272	1	Cost reduction, Time saving, Labour reduction, Increasing rate of genetic gain	Extra crosses, Yield trials at multiple locations
34	1970	1	Tanzania	2	Tanzania	10	Tanzania	1	1	Pedigree	8	6	5		1	Irrigated, Rainfed, Upland	1	0	0	3	2	40	50	1	2	1	B	1	2	1	3	1	25	6	6	20	5	2	Transplanting, Vegetative stage	0	20,000	1	6	1	2		0	Cost reduction, Time saving, Labour reduction	Larger yield trials, Yield trials at multiple locations
35	1974	1	India	3	India	12	India	1	1	Pedigree	12	6	6	2	2	Irrigated	1	1	0	4	4				3	1	B	1	2	1	5	1	200	40	10	30	30	2	Transplanting, Harvesting, Post-harvest	1	15,000	2	5	0	1		1	Cost reduction, Time saving, Labour reduction, Land reduction	Larger yield trials, Yield trials at multiple locations, Extra screening
36	1972	1	Egypt	3	Egypt	18	Senegal	1	0	Pedigree	15	7	7	3	2	Irrigated, Temperate	1	1	1	5	6	30	40		5	1	B	1	2	1	5	1	50	20	4	8	8	4	Land preparation, Transplanting, Harvesting	0	20,000	2	6	1	2	70,000	1	Cost reduction, Time saving, Labour reduction, Land reduction	Extra crosses, Larger yield trials
37	1976	1	India	3	India	5	India	1	1	Pedigree	2	7	7	5	2	Irrigated	0	0	0									1	2	1	6	1	25	4	2	20	20	1	Land preparation, Transplanting, Harvesting, Post-harvest	1	20,000	2	5	1	3	3,794	1
38	1957	1	Mali	2	Mali	30	Mali	1	1	Pedigree	30	6	8	3	1	Rainfed, Upland, Deepwater	0	0	0	5	5	20	40		6	1	C	1		1	7	0		27	8	15	15	6	Vegetative stage, Harvesting	0	100,000	2	3	1	2	20,000	0	Cost reduction, Time saving, Labour reduction, Land reduction, Increasing rate of genetic gain	Extra crosses, Larger yield trials, Yield trials at multiple locations
39	1952	1	Chile	3	United States (USA)	40	Chile	1	1	Pedigree	50	6	7		1	Irrigated, Temperate	1	1	1	6	6	40	50	3	6	1	B	1	1	1	5	1	900	20	8	2	2	5	Seedling nursery, Harvesting, sowing	0	50,000	1	3	1	2		0	Cost reduction, Time saving, Labour reduction, Land reduction	Extra crosses, Extra screening
40	1972	1	Ghana	3	Philippines	18	Senegal	1	0	Pedigree	14	6	6	2	1	Irrigated, Rainfed, Flood-prone, Coastal, Deepwater	1	1	1	6	6	35	50	2	6	1	A	1	2	1	6	1	60	18	6	20	20	5	Harvesting, Post-harvest	1	30,000	2	6	1	1	55,000	0	Time saving, Labour reduction, Land reduction, Increasing rate of genetic gain	Yield trials at multiple locations
41	1960	1	Mali	2	Mali	30	Mali	1	1	Pedigree	30	6	6	4	1	Irrigated	0	0	0	5	4	80	70	2	6	1	C	1	1	1	3	0	850	11	7	15	25	3	Land preparation, Transplanting, Harvesting	1	70,000	2	6	1		186,129	1	Time saving, Labour reduction, Land reduction, Increasing rate of genetic gain	Extra crosses, Extra screening
42	1960	0	Philippines	2	Philippines	25	Philippines	1	1	Pedigree	25	5	5	1	1	Irrigated	1	1	1	7	7	50	38	2	7	1	F	1	2	1	5	1	1000	100	10	10	10	2	Transplanting, Harvesting, Post-harvest	1	40,000	2	5	0	1	64,023	1	Cost reduction, Time saving, Labour reduction, Land reduction	Extra crosses, Yield trials at multiple locations, Extra screening
43	1965	1	Uruguay	3	United States (USA)	24	Uruguay	1	1	Modified pedigree	24	6	9	3	1	Irrigated	1	1	1	7	7	25	30	2	6	1	H	1	1	1	7	1	25	7	7	3	5	4	Seedling nursery, Harvesting, Post-harvest	1	150,000	1	2	0	2	1,000,000	1	Cost reduction, Time saving, Labour reduction, Increasing rate of genetic gain	Yield trials at multiple locations, Extra screening
44	1970	0	Colombia	3	Colombia	15	Colombia	1	0	Pedigree	15	6	5	2	1	Irrigated, Temperate	1	1	1	7	2	50	70		7	1	H	1	2	1	5	1	25	13	5	4	2	4		1	80,000	2	4	0	1	750,000	1	Cost reduction, Time saving, Labour reduction, Land reduction	Extra crosses, Larger yield trials, Yield trials at multiple locations
45	1978	1	India	3	India	12	India	1	1	Pedigree	8	6	7	3	1	Irrigated	1	1	1	6	6	50	60	2	6		C	1	2	1	6	1	100	15	8	20	10	5	Land preparation, Transplanting, Post-harvest	1	12,141	1	6	1	1	7,588	1	Cost reduction, Time saving, Labour reduction	Extra crosses, Yield trials at multiple locations
46	1980	1	United States (USA)	3	United States (USA)	6	United States (USA)	1	1	Modified pedigree	1	4	5	2	1	Irrigated	1	1	1	7	7		15	1	6	1	J	1	2	1	5	1	50	10	6	10	8	3		0	1,618,743	3	3	0	2		1
47	1976	0	India	3	India	8	India	1	1	Pedigree	8	6	7	3	1	Irrigated, Flood-prone, Coastal	1	1	0	5	3	10	25	2	3	1	B	1	2	1	6	1	30	8	2	35	35	2	Land preparation	1	10,000	1	7	1	2	1,518	1	Time saving, Land reduction	Extra crosses, Yield trials at multiple locations
48	1961	1	Philippines	3	Philippines	33	Philippines	1	1	Pedigree	33	6	6	1	1	Irrigated	1	1	1	7	7	60	70		7	1	I	1	1	1	7	1	300	30	4	15	15	2	Never	0	45,000	2	2	1	1	533,525	1
49	1964	1	China	3	United States (USA)	15	United States (USA)	1	1	Pedigree	15	3	5	1	2	Irrigated	1	1	1	7	6	25	25	2	6		H	1		1	5	1	300		3	0	2	2	Harvesting, Post-harvest	0	101,171	1	4	0	2	400,000	0	Time saving, Labour reduction, Land reduction, More public benefits	Extra crosses, Larger yield trials, Yield trials at multiple locations, Extra screening
50	1961	1	Turkey	3	Turkey	36	Turkey	1	1	Modified bulk	30	7	7		1	Temperate	1	1	0	4	4	25	41		4	0	B	0	1	1	7	0	25	10	5	10	7	5	Harvesting, Post-harvest	1	50,000	1	4	1	2	200	1	Time saving	Extra crosses
51	1971	1	Nepal	2	Netherlands	5	Nepal	1	1	Modified pedigree	2	7	10	3	2	Irrigated, Rainfed, Flood-prone, Upland	1	1	0	7	7	25	35		7	1	C	1	2	1	5	0	40	10	5	10	10	5	Transplanting, Harvesting	1		1	7	0	2	20,000	1	Cost reduction, Time saving, Labour reduction, Land reduction	Extra crosses
52	1977	1	India	3	India	12	India	1	1	Pedigree	12	6	6	1	2	Coastal	1	1	0	7	7	75	70	4	7	1	C	1	2	1	7	0	3	2	7	1	1	7	Transplanting, Harvesting, Post-harvest	1	8,000	1	7	0		7,588	1	Cost reduction, Time saving, Labour reduction, Land reduction, More public benefits	Extra crosses, Extra screening
53	1985	1	Malaysia	1	Malaysia	4	Malaysia	1	1	Pedigree	4	8	8	1	1	Irrigated, Rainfed, Upland	1	1	0	4	4	30	40		4		B	1	3	1	4	1	5000	90	3	10	10	4	Transplanting, Harvesting, Post-harvest	1	20,000	2	4	0	2		1	Cost reduction, Time saving, Labour reduction, Land reduction	Extra crosses, Larger yield trials, Yield trials at multiple locations, Extra screening
54	1971	1	Pakistan	3	Pakistan	15	Pakistan	1	1	Pedigree	15	6	7	3	1	Temperate	1	1	0	4	4	25	20	1	4	0	A	0		1	5	0	300	15	4	5	5	3	Transplanting, Harvesting	0	20,234	1	4	1	2	1,906	0	Cost reduction, Time saving, Land reduction	Extra crosses, Extra screening
55	1961	1	Pakistan	2	Pakistan	25	Pakistan	1	0	Other	22	6	6	5	1	Irrigated, Deepwater	0	0	0									1	1	1	7	0	450	12	8	25	25	1	Transplanting	1	89,031	1	1	0	3	11,435	0
56	1978	1	India	3	India	8	India	1	1	Pedigree	8	8	10	2	1	Coastal	1	1	0	5	6	30	50	2	6	1	B	1	1	1	5	0	100	10	10	7	7	2	Never	0	8,000	2	2	0		15,175	1	Time saving, Land reduction	Extra crosses, Larger yield trials, Extra screening
57	1960	1	Brazil	2	Brazil	20	Brazil	1	1	Pedigree	15	6	6	2	2	Irrigated	1	1	0	5	5	20	30		4	1	B	1	2	1	3	1	24	8	6	5	2	2	Harvesting	1	100,000	1	4	0	1		1	Cost reduction, Time saving, Labour reduction, Land reduction	Yield trials at multiple locations, Extra screening
58	1961	1	Chad	3	Burkina Faso	20	Chad	1	1	Other	15	8	8	2	1	Irrigated, Rainfed, Upland, Deepwater	0	0	0									0	1	1	3	0	1	1	4	6	3	4	Transplanting, Post-harvest	0	20,000	1	3	1	3	2,190	1
59	1980	1	Nepal	2	Nepal	6	Nepal	1	1	Modified pedigree	5	6	8	2	2	Irrigated, Rainfed, Flood-prone, Upland	1	1	1	5	6	40	50	5	5		B	1	2	1	3	1	25	25	3	30	20	2	Never	1	40,000	1	5	0		9,589	1	Time saving, More public benefits, Increasing rate of genetic gain	Extra screening
60	1979	0	Indonesia	2	Indonesia	10	Indonesia	1	1	Modified pedigree	10	6	5	1	1	Irrigated	1	1	1	6	6	50	50	2	6		C	1	2	1	5	1	400	30	5	7	7	2	Flowering	0	20,000	2	5	1	2	7,233	1	Cost reduction, Time saving, Land reduction, Increasing rate of genetic gain	Yield trials at multiple locations, Extra screening
61	1966	1	Suriname	2	Netherlands	20	Suriname	1	1	Pedigree	20	7	7	1	1	Irrigated	1	1	0	5	5			1	5		A	1	1	1	6	0	80	17	17	0	0	2	Transplanting, Harvesting	0	60,000	2	5	1	2	288,957	0	Time saving, Land reduction	Extra screening
62	1955	1	India	3	India	35	India	1	1	Pedigree	30	7	9	2	1	Rainfed, Flood-prone, Upland	1	1	1	7	6	50	60	4	7	1	C	1	1	1	5	0	50	15	15	30	30	4	Land preparation, Transplanting, Harvesting	1	60,000	2	6	1		197,279	1	Cost reduction, Time saving, Labour reduction, Land reduction, Increasing rate of genetic gain	Yield trials at multiple locations, Extra screening
63	1966	1	India	3	India	19	India	1	1	Other	7	5	5	5	1	Flood-prone	1	1	1	5	5	50	70		5	1	B	1	2	1	6	1	500	100	25	90	70	5	Seedling nursery, Harvesting	1	500,000	2	4	1	2	45,526	1	Cost reduction, Labour reduction, Land reduction	Extra crosses, Yield trials at multiple locations, Extra screening
64	1957	1	Philippines	3	United States (USA)	20	United States (USA)	1	1	Pedigree	20			2	1	Irrigated	1	1	1	5	6				5	1	B	1	1	1	5	1	2	2	2	0	0	7	Harvesting, Post-harvest	1	141,640	1	7	1	1	200,000	1	Cost reduction, Time saving, Labour reduction, Land reduction	Extra crosses, Larger yield trials, Yield trials at multiple locations, Extra screening
65	1963	1	Ecuador	2	Brazil	19	Ecuador	1	1	Modified pedigree	12	6	10	3	2	Irrigated, Rainfed	1	1	0	5	5	50	30		5	1	B	1	1	1	7	0	400	15	7	6	6	4	Transplanting, Harvesting, Post-harvest	1	20,000	2	4	1	1		1	Cost reduction, Time saving	Extra crosses
66	1953	1	United States (USA)	3	United States (USA)	27	United States (USA)	1	1	Modified pedigree	27	5	5	1	1	Irrigated	1	1	0	5	5		30	2	2	1	B	1		1	5	1	18	12	12	25	25	6	Seedling nursery, Harvesting	0	202,343	1	5	0	2	2,000,000	0	Time saving	Nothing
67	1961	0	Burma	2	Burma	15	Burma	1	1	Pedigree	10	6	5	2	2	Irrigated, Rainfed	1	0	0	6	5	40	50		6	1	B	1	1	1	6	1	400	120	12	30	30	6	Transplanting, Vegetative stage, Harvesting	1	48,562	2	6	1	3		0	Labour reduction, More public benefits, Increasing rate of genetic gain	Extra screening
68	1979	1	India	3	India	5	India	1	1	Pedigree	4	8	8	3	1	Irrigated, Rainfed	1	0	0	5	5				5		B	0	2	1	6	0						4	Seedling nursery, Transplanting, Harvesting	1		1	2	0			1	Time saving, Labour reduction	Yield trials at multiple locations, Extra screening
69	1977	1	Venezuela	2	Venezuela	14	Venezuela	1	1	Pedigree	14	7	4	1	1	Irrigated	1	1	0	5	5	30	40		4	1	A	1	1	1	6	1	75	25	15	4	4	5	Seedling nursery, Transplanting, Harvesting, Post-harvest	0	5,000	2	2	0	2		0	Cost reduction, Time saving, Labour reduction, Land reduction, Increasing rate of genetic gain	Yield trials at multiple locations, Extra screening
70	1963	1	India	3	India	25	India	1	1	Modified pedigree	17	7	7	2	1	Rainfed, Deepwater	1	1	1	5	5	30	60	0	5	1	C	1		1	6	0	2	2	2	2	5	6	Land preparation, Transplanting, Harvesting, Post-harvest	1	20,000	1	5	1	1	1,518	1	Cost reduction, Labour reduction, Land reduction, More public benefits	Yield trials at multiple locations, Extra screening
71	1969	1	India	3	India	22	India	1	1	Pedigree	22	6	9	3	1	Irrigated, Rainfed, Flood-prone, Upland	1	1	1	7	6	40	70	5	7	1	C	1	2	1	7	0	50	15	5	15	15	4	Land preparation, Transplanting	1	10,000	2	6	1	3	60,701	1	Cost reduction, Time saving, Labour reduction, Land reduction, More public benefits	Extra crosses
72	1971	1	Bangladesh	3	Bangladesh	17	Bangladesh	1	1	Modified pedigree	12	6	8	1	1	Irrigated, Rainfed, Flood-prone, Deepwater	1	1	1	7	7	40	30	2	7	1	C	1	2	1	5	0	530	25	3	10	10	6	Transplanting, Harvesting	1	13,000	2	7	1	1	25,000	1	Cost reduction, Time saving, Labour reduction, Land reduction, More public benefits, Increasing rate of genetic gain	Yield trials at multiple locations
73	1970	0	India	3	India	10	India	1	1	Pedigree	10	6	8	3	1	Irrigated	0	0	0									1	2	1	1	0	15	1	1			7	Harvesting	1	10,000	2	7	1	2	15,175	1
74	1956	1	Nepal	2	India	30	Nepal	1	1	Modified bulk	15	7	9	2	1	Irrigated, Rainfed	1	1	1	5	7	50	60	4	4	1	F	1	1	1	4	1	40	15	15	25	20	3	Transplanting, Harvesting	1	40,000	1	1	0	3	47,947	0	Cost reduction, Time saving, Labour reduction, Land reduction	Extra crosses, Larger yield trials
75	1979	1	India	2	India	12	India	0	1	Modified pedigree	8	6	5	2	2	Irrigated, Rainfed, Coastal	1	1	1	4	2	60	90		2	1	I	1	1	1	7	1	8	4	8	0	2	2	Transplanting, Harvesting	1	40,000	2	5	1	2	136,578	1
76	1964	0	India	3	India	35	India	1	1	Pedigree	19	8	8	1	1	Irrigated	1	1	1	6	6	30	50	3	6	1	H	1	2	1	6	0	60	13		3	6	5	Post-harvest	1	30,000	2	3	0	1	15,175	1	Increasing rate of genetic gain	Extra screening
77	1968	0	Congo, Republic of the	2	Benin	6	Congo, Republic of the	1	1	Bulk	3	10	6	3	1	Upland	1	1	0	5	6	60	50	5	5		B	1	1	1	5	0	52	10	7	11	4	3	Land preparation	1	30,000	2	6	0		850	1	Increasing rate of genetic gain	Yield trials at multiple locations
78	1962	1	Cote d'Ivoire	2	Cote d'Ivoire	5	Cote d'Ivoire	1	1	Pedigree	4	6	10	3	1	Rainfed, Upland	0	0	0	6	6	40	60	2	7	1	C	0	1	1	6	0	1800	150	8	100	50	4	Never	0	15,000	1	6	1	2	12,000	0	Cost reduction, Time saving, Labour reduction, Land reduction	Extra crosses, Larger yield trials, Yield trials at multiple locations, Extra screening
79	1974	1	Guyana	3	India	18	Guyana	1	0	Pedigree	18	6	8	2	1	Irrigated	1	1	0	4	4	50	90		3	1	B	1	1	1	6	0	100	15	15	10	0	7	Seedling nursery, Transplanting	1	60,703	2	1	0	3	500,000	1	Cost reduction, Time saving, Labour reduction	Extra crosses
80	1979	0	Sri Lanka	2	Sri Lanka	4	Sri Lanka	1	1	Modified bulk	4	7	7	1	1	Irrigated	0	0	0	5	6	40	60	2	5		A	1	2	1	5	1	20	8	5	0	0	6	Land preparation, Transplanting, Harvesting, Post-harvest	1	5,000	2	5	1	2		1	Cost reduction, Time saving, Labour reduction, Land reduction	Larger yield trials, Extra screening
81	1963	1	Japan	3	Japan	24	Japan	1	1	RGA	24	8	8	2	1	Temperate	1	1	1	6	6	20	20	2	6	1	J	1	1	1	5	1		30	10	20	10	6	Transplanting, Harvesting	1	50,000	1	6	1	2		1
82	1985	1	Ethiopia	2	Japan	8	Ethiopia	1	1	Other	6	9	9	3	1	Irrigated, Rainfed, Upland	0	0	0	4	4				4		A	1	1	1	4	0	200	40	10	200	250	3	Land preparation, Seedling nursery, Harvesting	1	2,000,000	1	6	1		237,167	1	Time saving, Labour reduction	Larger yield trials, Extra screening
83	1972	1	Bangladesh	3	Bangladesh	16	Bangladesh	1	1	Pedigree	10	5.5	6		1	Irrigated, Rainfed, Upland	1	1	1	5	5	30	40	3	5		H	1	2	1	6	0	650	35	10			5	Land preparation, Seedling nursery, Transplanting, Harvesting, Post-harvest	1	30,000	2	3	1		10,000	0	Cost reduction, Time saving, Labour reduction, Land reduction, Increasing rate of genetic gain	Larger yield trials, Yield trials at multiple locations
84	1961	1	Brazil	3	Brazil	20	Brazil	1	1	Pedigree	20	6	9	3	1	Irrigated, Temperate	1	1	1	7	7	70	60		7	1	E	1	2	1	5	1		7	7	6	6	3	Harvesting	0	100,000	1	2	1	1	2,000,000	0	Cost reduction, Time saving, Labour reduction, Land reduction, More public benefits	Larger yield trials
85	1987	1	Malaysia	1	Malaysia	4	Malaysia	1	1	Other	4	6	8	1	2	Irrigated	0	0	0	6	6	60	70	3	5	1	B	1	2	1	5	1	3000	24	2	6	6	6	Seedling nursery, Transplanting, Flowering, Harvesting, Post-harvest	1	4,000	2	7	1	1	7,002	1	Cost reduction, Time saving, Labour reduction, Land reduction, More public benefits	Extra crosses, Larger yield trials, Yield trials at multiple locations, Extra screening
86	1956	1	India	3	India	30	India	1	1	Pedigree	30	6	8	3	1	Rainfed, Flood-prone	1	1	1	6	6	25	24		5	1	H	0	2	1	4	0	2000	60	3	4	10	6	Transplanting, Harvesting	0	40,000	1	5	1	2		0	Time saving, Labour reduction, Increasing rate of genetic gain	Extra screening
87	1959	1	Iran	3	Iran	25	Iran	1	1	Pedigree	20	6	10	3	1	Irrigated	1	1	1	5	7	70	80	2	7	1	J	1	2	1	7	1	220	40	10	2	2	1	Never	1	40,000	1	6	0	3	825	1
88	1962	1	Colombia	2	Colombia	25	Colombia	1	1	Pedigree	20	7	7	2	1	Irrigated	1	1	1	5	6	40	30		5	1	H	1	2	1	6	1	600	20	5	10	10	5	Transplanting	1	20,000	2	2	1	1		1	Cost reduction, Time saving, Labour reduction, Land reduction	Yield trials at multiple locations
89	1981	1	Ethiopia	2	Ethiopia	10	Ethiopia	1	0	Other	8	6	8	2	1	Irrigated, Rainfed, Flood-prone, Upland	0	0	0	7	7	30	35	2	7	1		1	1	1	7	0	12	3	5	20	15	7	Land�preparation, �Seedling�nursery, �Transplanting, Harvesting	1	25,000	1	7	1	2	25,000	1	Cost reduction, Time saving, Labour reduction, Land reduction, More public benefits, Increasing rate of genetic gain	Extra crosses, Larger yield trials, Yield trials at multiple locations, Extra screening
90	1978	0	Thailand	3	United Kingdom	10	Thailand	1	1	Pedigree	10	6	6	2	2	Irrigated, Rainfed	1	1	1	5	5	20	25		5	1	I	1	2	1	5	1	10	30	5	50	30	5	Transplanting	1	24,000	2	5	1	3	55,827	0
91	1980	1	Pakistan	2	Pakistan	4	Pakistan	1	1	Pedigree	4	5	6	2	2	Irrigated, Rainfed	1	1	0	7	7	70	80	4	6	1	C	1	2	1	6	0	40	15	6	12	10	7	Land preparation, Seedling nursery, Transplanting, Vegetative stage, Flowering, Harvesting, Post-harvest	1	44,515	1	6	1	1	19,059	1	Cost reduction, Time saving, Labour reduction, Land reduction, Increasing rate of genetic gain	Extra crosses, Extra screening
92	1982	0	Thailand	2	Thailand	4	Thailand	1	0	RGA	4	5	5	3	2	Irrigated, Rainfed, Upland	1	1	1	7	7	25	25	5	7	1	G	1	3	1	3	1						3	Land preparation, Seedling nursery, Transplanting, Harvesting, Post-harvest	1		3	5	1	2		1
93	1969	1	Kenya	3	Kenya	18	Kenya	1	1	RGA	11	5	7	2	2	Irrigated, Rainfed, Flood-prone, Coastal, Upland	1	1	1	7	7	50	60		6	1	H	1	1	1	7	1	25	15	9	25	18	6	Land preparation, Seedling nursery, Transplanting, Vegetative stage, Harvesting	1	50,000	2	7	1	1	49,000	1	Cost reduction, Time saving, Labour reduction, Land reduction, Increasing rate of genetic gain	Extra crosses, Larger yield trials, Yield trials at multiple locations, Extra screening
94	1976	1	Bangladesh	3	Bangladesh	11	Bangladesh	1	1	Other	11	8	8	3	1	Irrigated, Rainfed, Temperate, Flood-prone, Coastal	0	0	0	7	7				4	1	A	1	2	1	4	1						1	Never	1		2	4	1	3		1	Cost reduction, Time saving, Labour reduction, More public benefits	Yield trials at multiple locations
95	1973	0	Thailand	2	Thailand	16	Thailand	1	1	RGA	16	6	5	4	1	Rainfed, Upland	1	1	1	7	6	50	50		5	1	H	1	1	1	5	1	8	2	5	4	9	4	Land preparation, Seedling nursery, Transplanting, Vegetative stage, Flowering, Harvesting, Post-harvest	1		2	3	1	1		1	Cost reduction, Time saving, Labour reduction, Land reduction, More public benefits, Increasing rate of genetic gain	Extra crosses, Yield trials at multiple locations, Extra screening
96	1966	1	India	3	India	25	India	1	1	Pedigree	9	8	10	2	1	Rainfed, Flood-prone, Upland, Deepwater	1	1	1	7	7	60	70	3	7	1	H	1	2	1	7	0	3	3	3	2	3	7	Seedling nursery, Transplanting, Harvesting, Post-harvest	0	20,000	2	7				1	Cost reduction, Time saving, Labour reduction, Land reduction, Increasing rate of genetic gain	Extra crosses, Larger yield trials, Yield trials at multiple locations, Extra screening
97	1986	1	Pakistan	2	Pakistan	5	Pakistan	1	1	Pedigree	5	7	5	2	1	Irrigated	1	1	1	7	7	70	90		7	1	J	1	2	1	3	1	15	5	3	5	5	7	Transplanting, Harvesting	1	20,234	1	7	1	1	1,000	1
98	1983	0	Thailand	2	Thailand	5	Thailand	1	1	Pedigree	7	6	6	5	2	Irrigated, Rainfed, Temperate	0	0	0	5	5	70	70		7	1	A	1	1	1	7	1		2	4		1	4	Land preparation, Transplanting, Vegetative stage, Flowering	1	100,000	1	5	1	1		1	Time saving	Extra crosses, Extra screening
99	1979	1	India	2	India	11	India	0	1	Pedigree	10	6	6	5	3	Irrigated, Rainfed	1	1	1	7	5				6	1	E	1	2	1	7	1						5	Seedling nursery, Transplanting, Harvesting	1		2	6				1	Cost reduction, Time saving, Labour reduction, Land reduction, Increasing rate of genetic gain	Extra crosses, Yield trials at multiple locations
100	1966	0	India	3	India	20	India	1	1	Pedigree	20	6	6	3	1	Irrigated, Flood-prone	1	1	1	3	7	50	70	3	7		B	0	2	1	3	0	80	25		200	300	5	Land preparation, Transplanting, Harvesting, Post-harvest	1	36,422	1	6	1	1	5,311	1	Time saving, Labour reduction, Land reduction, Increasing rate of genetic gain	Extra screening
101	1956	0	Philippines	2	Philippines	22	Philippines	1	1	Modified bulk	12	6	10	2	1	Irrigated	1	1	1	7	7			2	7	1	B	1	2	1	7	1			5			5	Seedling nursery, Harvesting, Post-harvest	0		2	5	1	1		1	Cost reduction, Time saving, Labour reduction, Land reduction	Extra crosses, Extra screening
102	1963	1	Iran	3	Philippines	26	Iran	1	1	Pedigree	15	7	10	3	2	Irrigated, Temperate, Coastal	1	1	1	7	7	90	90		6	1	H	1	2	1	5	1	80	15	5	2	2	6	Land preparation	1	10,000	1	6	1	1	990	1	Cost reduction, Time saving, Labour reduction, Land reduction	Extra crosses, Extra screening
103	1971	1	India	3	India	14	India	1	1	Pedigree	8	6	5	1	2	Irrigated, Coastal, Upland	0	0	0	3	6	50	60	1	5	1	A	1	2	1	6	0	3	3	3	12	12	4	Transplanting, Harvesting	1	32,375	2	5	0	3	60,701	1	Cost reduction, Time saving, Labour reduction, Land reduction	Extra crosses, Larger yield trials, Yield trials at multiple locations
104	1979	1	India	3	India	12	India	1	1	Pedigree	10	6	8	2	2	Irrigated	1	1	1	5	6	30	60	2	6	1	F	1	2	1	7	1	50	15	4	12	10	6	Land preparation, Transplanting, Harvesting	1	10,000	2	6	1	1	4,553	1	Cost reduction, Time saving, Labour reduction, Land reduction	Extra crosses, Larger yield trials, Yield trials at multiple locations, Extra screening
105	1975	1	Colombia	2	Colombia	6	Colombia	1	1	Pedigree	33	5	7	1	1	Irrigated, Rainfed	1	1	1	5	6	70	80		4	1	I	1	1	1	4	0	25	6	1	8	6	1	Harvesting	0	60,000	2	4	1	2	41,244	0
106	1975	1	India	2	India	14	India	0	1	Modified pedigree	10	6	5	4	3	Irrigated	1	1	1	7	7	20	40		7	1	H	1	2	1	7	1	20	8	8	300	400	6	Seedling nursery, Transplanting, Harvesting, Post-harvest	1	250,000	2	4	1	2		1	Cost reduction, Time saving, Land reduction	Larger yield trials
107	1972	0	Uruguay		Uruguay	5	Uruguay	1	1	Other	5	5	6	3	1	Irrigated, Temperate	1	1	0	6	7	20	50		5		B	1	2	1	4	0		5	5			6	Seedling nursery	0		1	4	1	2		1	Time saving	Extra crosses
108	1971	1	India	3	India	21	India	0	1	Pedigree	10	8	8	2	2	Irrigated, Rainfed, Coastal, Upland	1	1	1	2	3	70	80	2	2		I	1	1	1	5	1	200	40	10	150	150	4	Transplanting, Harvesting	1	80,937	2	4	0	3	227,630	1
109	1950	1	United States (USA)	3	United States (USA)	6	United States (USA)	1	1	Modified pedigree	6	5	5	2	3	Irrigated	1	1	1	3	3				3		A	1	2	1	3	1	50	20	2	2	2	3	Flowering, Harvesting, Post-harvest	0	40,469	2	3	0	2	200,000	0	Cost reduction, Time saving, Labour reduction, Land reduction	Larger yield trials, Yield trials at multiple locations, Extra screening
110	1978	1	Mexico	3	Mexico	8	Mexico	1	1	RGA	5	5	8	3	1	Irrigated, Rainfed, Temperate	1	1	1	2	3	35	50	2	2		H	1	1	1	3	1	2	4	12	2	3	2	Land preparation, Seedling nursery, Transplanting, Vegetative stage, Flowering, Harvesting, Post-harvest	1	10,000	2	3	1	3	14,917	1	Cost reduction, Time saving, Labour reduction, Land reduction, Increasing rate of genetic gain	Extra crosses, Larger yield trials
111	1968	1	China	3	China	23	China	1	0	Pedigree	20				2	Irrigated, Temperate	1	1	1	1	7	50	70		1	0	D	0		1	7	1	80	34	18	20	4	7	Transplanting	1	30,000	1	1	0		200,000	0	some target plants will be lost in F2, which is important for breeding
112	1962	0	Thailand	1	Thailand	20	Thailand	1	1	Bulk	15	8	6	4	1	Flood-prone	1	1	1	7	7	70	80		6	1	H	1	2	1	4	1	17	60	7	20	20	6	Transplanting, Harvesting	1	600,000	2	4	0	1	111,653	0	Cost reduction, Time saving, Labour reduction, Land reduction	Extra crosses
113	1987	0	Burma	1	Burma	4	Burma	1	1	Pedigree	4	5	7	5	1	Irrigated	0	0	0	5	4	50	75	1	4	1	A	1	3	1	3	0	40	10	5	5	5	2	Transplanting, Harvesting	1	8,094	2	4	0	2		1	Cost reduction, Time saving, Land reduction	Extra crosses
114	1986	0	Burma	1	Burma	2	Burma	1	1	Pedigree	2	5	7	5	1	Irrigated	0	0	0	4	3	50	75	1	4	1	A	1	3	1	3	0	40	10	6	5	5	2	Transplanting, Harvesting	1	8,094	2	4	0	2		1	Cost reduction, Time saving, Land reduction	Extra crosses
115	1985	0	Pakistan	2	Pakistan	5	Pakistan	1	1	Pedigree	3.5	6	7	2	3	Irrigated	1	1	0	1	1	70	50		2	1	C	1	3	1	7	1	100	11	6	1	5	6	Land preparation, Seedling nursery, Transplanting, Harvesting	1	12,141	1	6	0		535,306	1	Cost reduction, Time saving, Labour reduction, Land reduction, More public benefits	Extra crosses, Yield trials at multiple locations, Extra screening
116	1983	0	Mongolia	2	South Korea	2	Mongolia	1	0	Pedigree	2		5	5	1	Upland	0	0	0	4	7	80	10	1	7		B	1	2	1	1	1		10	2	0	0	4	Land preparation, Transplanting	1	50	1	4			3,000	1	Cost reduction, Time saving, Labour reduction, Land reduction	Extra screening
117	1968	0	Burma	1	Burma	17	Burma	1	1	Pedigree	10	7	7	3	1	Irrigated	0	0	0	5	4	50	75	2	6	1	A	1	3	1	4	0	30	10	5	4	4	2	Transplanting, Harvesting	1	12,141	2	2	0	2		1	Cost reduction, Time saving, Land reduction	Extra crosses, Extra screening
118	1976	1	India	3	India	16	India	1	1	Other	4	6	7	4	1	Rainfed	1	1	0	6	5	35	35	3	5	1	B	1	2	1	5	1	250	15	8	5	7	3	Land preparation, Transplanting, Vegetative stage, Post-harvest	1	10,000	1	3	0	2	15,175	1	Cost reduction, Time saving, Labour reduction, Land reduction	Extra crosses, Extra screening
120	1956	1	Philippines	3	United States (USA)	35	Philippines	1	1	Modified pedigree	35	5	5	2	2	Irrigated, Rainfed	1	1	1	5	5	30	30	2	5	1	I	1	1	1	5	1	48	48	8		30	5	Land preparation, Seedling nursery, Transplanting, Harvesting, Post-harvest	1	40,000	2	3	1	1	58,688	1
121	1957	1	India	3	India	28	India	1	1	Pedigree	25	7	8	2	1	Rainfed, Flood-prone	1	1	1	5	5	40	60	3	5	1	H	1	2	1	6	1	400	60	5	100	140	3	Transplanting, Harvesting	1	12,141	1	6	0	2	15,175	1	Cost reduction, Time saving, Labour reduction	Extra crosses, Yield trials at multiple locations, Extra screening
122	1970	1	Guinea-Bissau	2	Cuba	5	Guinea-Bissau	1	1	Pedigree	3	5	7	3	1	Irrigated, Upland, Coastal	1	1	1	7	7	98	80	3	5	1	J	1	2	1	2	1	12	12	12	7	7	3	Post-harvest	1	150,000	1	3	0	2	13,000	1
123	1959	1	United States (USA)	3	United States (USA)	35	United States (USA)	1	1	Pedigree	30	5	10	4	1	Irrigated	1	1	1	5	5	30	50		5		B	1	1	1	5	1	100	8	8	0	0	5	Harvesting	1	242,811	1	5	1	2	300,000	0	Cost reduction, Time saving, Increasing rate of genetic gain	Extra screening
124	1967	1	Bangladesh	3	Bangladesh	21.5	Bangladesh	1	1	Pedigree	21	3.5	4	4	1	Irrigated, Rainfed, Flood-prone, Coastal, Upland, Deepwater	1	1	1	7	7	20	80	2	7	1	H	1	2	1	7	0	578	50	5	3	3	5	Land preparation, Transplanting, Vegetative stage, Harvesting, Post-harvest	0	2,500	3	5	1	1	4,927	1	Cost reduction, Time saving, Labour reduction, Land reduction, More public benefits, Increasing rate of genetic gain	Extra screening
125	1963	0	Brazil	2	Brazil	22	Brazil	1	1	Pedigree	22	6	7	2	1	Irrigated	1	1	0	4	5	60	80		3		B	1	2	1	7	1		20	7	10	10	3	Harvesting	0	60,000	1	3	1	1		0	Cost reduction, Time saving, Labour reduction, Land reduction	Extra screening
126	1961	1	India	3	India	30	Philippines	1	0	Combination	10	5	7	3	1	Rainfed, Flood-prone, Coastal	1	1	1	5	5	15	20	1	4	1	H	1	3	1	6	1	1200	250	10	250	150	4	Transplanting	1	60,000	2	5	1	1	100,000	1	Cost reduction, Time saving, Labour reduction, Land reduction, Increasing rate of genetic gain	Yield trials at multiple locations, Extra screening
127	1967	1	India	3	India	25	India	0	1	Modified pedigree	20	7			3	Irrigated, Rainfed, Flood-prone, Coastal, Upland	1	1	1	7	7	20	70	1	7	1	I	1	1	1	7	1	200	200	90	250	250	4	Transplanting, Harvesting	1	242,811	2	3	0	1		1
128	1974	1	Pakistan	3	Pakistan	15	Pakistan	1	1	Modified pedigree	15	6	6	2	2	Irrigated, Rainfed	1	1	1	6	5	40	80		6	1	I	1	2	1	5	1	6	3	3		2	2	Transplanting, Harvesting	1	8,094	1	6	1	2	38,117	1
129	1967	1	India	3	India	22	India	1	0	Other	5	8	10	3	1	Rainfed, Coastal	1	1	1	6	6	70	70	4	6	1	H	1	1	1	5	1	10	10	10	20	20	4	Land preparation, Seedling nursery, Transplanting, Harvesting, Post-harvest	1	10,000	1	7	0	3	15,175	1	Cost reduction, Time saving, Labour reduction, Land reduction	Extra screening
130	1986	0	Malaysia	1	Malaysia	1	Malaysia	1	1	Modified pedigree	1	6	6	1	2	Irrigated, Flood-prone	0	0	0	4	3	20	40	3	2		B	1	2	1	5	1	100	30	2	3	1	2	Flowering	0	2,000	2	7	0	2	23,341	0	Time saving	Extra crosses, Extra screening
131	1963	1	China	3	Netherlands	21	Philippines	1	0	Pedigree	21	7	7	2	1	Irrigated, Rainfed, Flood-prone, Upland	1	1	1	6	7	30	40	1	7	1	B	0	2	1	6	1	1000	200	10	20	10	7	Transplanting, Harvesting	1	30,000	2	5	1	1		1	Cost reduction, Labour reduction, Land reduction	Extra crosses, Yield trials at multiple locations, Extra screening
132	1974	1	India	3	India	15	India	0	1		14	6	6	2	2	Irrigated, Rainfed	1	1	1	5	5	35	75	2	4	1	D	1	2	1	6	1	500	120	18	0	0	4	Transplanting, Harvesting	1	100,000	2	6	0	2		1
133	1979	0	Burma	2	Burma	12	Burma	1	1	Pedigree	12	6	12	3	1	Irrigated	1	1	0	4	4	55	70	2	4	1	A	1	2	0	4	1	500	15	3	4	4	5	Harvesting	0		2	4	1	2	25,000	0	Cost reduction	Yield trials at multiple locations
134	1972	1	Pakistan	3	China	14	Pakistan	1	1	Modified pedigree	14	8	8	2	1	Irrigated	0	0	0	7	7	50	50	2	7	1	C	1	2	1	7	1	300	30	8	8	8	6	Transplanting, Harvesting, Post-harvest	1	32,375	1	6	1		10,000	1	Cost reduction, Time saving, Labour reduction, Land reduction, More public benefits, Increasing rate of genetic gain	Extra screening
135	1978	1	India	3	India	3	India	1	1	Pedigree	2	5	7	2	1	Rainfed	1	1	1	6	5	30	50	3	4	1	C	1	2	1	4	0	350	60	24	25	25	6	Land preparation, Transplanting, Flowering, Harvesting, Post-harvest	1	60,000	1	6	1	2	30,351	1	Cost reduction, Time saving, Increasing rate of genetic gain	Extra crosses, Larger yield trials
136	1974	1	Colombia	2	Colombia	15	Colombia	1	1	Pedigree	15	6	8	4	2	Irrigated, Rainfed	1	1	1	6	6	80	90	3	5	1	E	1	2	1	6	1	42	8	8	15	15	7	Seedling nursery, Transplanting, Harvesting, Post-harvest	1	120,000	2	3	1	1	55,647	1	Time saving	Yield trials at multiple locations
137	1949	1	Brazil	3	Brazil	34	Brazil	1	1	Modified pedigree	15	6		1	1	Irrigated, Upland	1	1	1	7	7	50	50	2	7	1	I	1	2	1	4	1	50	10	5	10	10	6	Transplanting, Harvesting	1	50,000	1	5	1	2	129,904	1
138	1984	1	China	3	China	10	China	1	1	Modified pedigree	5	6	5	2		Rainfed, Flood-prone, Coastal, Upland	1	1	0	5	6	20	20	1	1	1	B	1	1	1	5	1	200	100	6	20	15	5		1	30,000	2	5	0	3	78,244	0
139	1959	1	India	3	India	27	India	1	1	Modified pedigree	15	8	12	3	1	Rainfed, Upland	1	1	1	5	6	50	90	2	3	1	E	1		1	1	0	1000	70	3	15	8	6	Transplanting, Vegetative stage	1	44,515	1	7	1		3,035	1	Cost reduction, Time saving, Labour reduction, Land reduction, More public benefits	Extra crosses, Extra screening
140	1961	1	India	3	India	29	India	1	1	Modified bulk	29	6	6	3	1		1	1	0	7	7	55	70	2	7	1	B	1	2	1	7	0	1500	45	4	25	20	6	Transplanting, Harvesting	1	10,000	1	1	1	3	10,000	1	Cost reduction, Time saving, Labour reduction, Land reduction, Increasing rate of genetic gain	Larger yield trials
141	1974	1	Rwanda	3	Tanzania	10	Rwanda	1	1	Pedigree	5	6	2	2	1	Irrigated	1	1	0	5	5	80	90	1	2	1	B	0	1	1	5	1	600	30	5	100	100	2	Land preparation, Seedling nursery, Transplanting	1	100,000	2	5	1	1	50,000	1	Cost reduction, Labour reduction, Land reduction	Yield trials at multiple locations
142	1974	1	Cameroon	2	Cameroon	8	Cameroon	1	1	RGA	3	6	6	5	3	Rainfed, Upland	1	1	1	7	6	30	40		5	1	H	1	3	1	7	0	300	3	3	8	8	6	Land preparation, Seedling nursery, Transplanting, Harvesting	1	50,000	2	6	1	2	1,500	0	Cost reduction, More public benefits, Increasing rate of genetic gain	Larger yield trials, Yield trials at multiple locations
143	1972	1	China	3	China	22	China	1	1	Other	5	7.5	5	2	2	Irrigated	1	1	0	5	5	20	30	2	4	1	A	1		1	4	1	150	40	3	3	3	5	Transplanting, Flowering	1	30,000	2	4	1		60,000	0	Time saving, Land reduction, Subsidies	Extra screening
144	1957	1	Cote d'Ivoire	3	United States (USA)	29	Cote d'Ivoire	1	0	Pedigree	15	6	7	2	1	Upland	1	1	0	7	6	60	50	2	6	1	B	1	2	1	7	1	450	50	5	6	6	3	Harvesting, Post-harvest	1	30,000	2	1	1		50,000	0	Cost reduction, Labour reduction, Land reduction	Extra crosses, Yield trials at multiple locations, Extra screening
145	1968	1	Ethiopia	3	Philippines	15	Madagascar	1	0	Pedigree	15	6	7	2	1	Rainfed	1	1	1	5	5	50	50		5	1	E	1	2	1	5	0	2	2	2	15	15	5	Land preparation, Transplanting, Harvesting, Post-harvest	1	20,000	1	7	1	1	50,000	0	Cost reduction, Time saving, Labour reduction, Land reduction	Larger yield trials, Extra screening
146	1942	1	India	3	India	50	India	0	1	Modified pedigree	30	6	5	2	3	Irrigated, Rainfed, Upland	1	1	1	3	5	40	80	2	3		A	1	1	1	2	1	15	4	4	8	8	5	Transplanting, Harvesting	1	20,234	2	3	0	1	151,753	0	Cost reduction, Time saving, Land reduction	Yield trials at multiple locations
147	1984	1	India	2	India	7	India	0	1	Modified pedigree	7	6	5	2	3	Irrigated, Rainfed, Upland	1	1	1	5	5	40	80	2	3		A	1	2	1	5	1	150	25	4	8	10	5	Transplanting, Harvesting	0	20,234	2	5	0	3	151,753	0	Cost reduction, Time saving, Labour reduction, Land reduction	Extra crosses, Larger yield trials, Yield trials at multiple locations
148	1959	1	Egypt	3	Egypt	28	Egypt	1	1	Pedigree	35	6	10	4	2	Irrigated	1	1	0	7	7	55	70	2	7	1	B	1	1	1	5	1	300	60	60	50	30	5	Land preparation, Seedling nursery, Transplanting, Vegetative stage, Flowering, Harvesting, Post-harvest	1	147,000	2	7	1		89,017	1	Cost reduction, Time saving, Labour reduction, Land reduction, Increasing rate of genetic gain	Extra crosses, Larger yield trials, Yield trials at multiple locations, Extra screening
149	1973	1	Bangladesh	2	Bangladesh	15	Bangladesh	1	1	Pedigree	15	8	8	3	3	Irrigated, Rainfed, Coastal	1	1	0	5	5	70	70	3	6	1	A	1	2	1	7	1	300	32	9	12	20	6	Harvesting, Post-harvest	1	40,000	2	6	1	3	156,000	1	Time saving, Labour reduction, Land reduction	Yield trials at multiple locations
150	1975	0	Thailand	2	Thailand	4	Thailand	1	1	Pedigree	3	6	6	2	1	Irrigated, Rainfed	1	1	1	7	7	50	50	4	7	1	F	1	2	1	4	1				11	11	1	Never	1		1	3				1	Cost reduction, Time saving, Labour reduction, Land reduction	Extra screening
151	1984	0	Thailand	2	Thailand	4	Thailand	1	1	Pedigree	4	6	6	3	1	Rainfed	1	1	0	7	7				7	1	B	1	2	1	4	1						1	Never	1		1	2				1	Cost reduction, Time saving, Labour reduction, Land reduction	Extra screening
152	1983	0	Thailand	2	Thailand	2	Thailand	1	1	Pedigree	10	6	6	2	1	Rainfed	1	1	1	7	7	50	70		7	1	E	1	2	1	4	1						1	Never	1		2	3				1	Cost reduction, Time saving, Labour reduction, Land reduction	Extra screening
153	1964	1	Pakistan	2	United Kingdom	25	Pakistan	1	1	Combination	10	5	7	3	2	Irrigated	1	1	1	4	6	50	50		4	1	H	1	2	1	3	1	32	12	5	4	4	7	Transplanting, Harvesting	1	202,343	1	5	1			1	Cost reduction, Time saving, Labour reduction, Land reduction, Increasing rate of genetic gain	Extra crosses, Yield trials at multiple locations
154	1970	1	India	3	India	17	India	1	1	Pedigree	35			3	1	Irrigated	1	1	0	4	5	30	25	2	4	1	A	0	2	1	5	0	550	25	5	40	40	4	Transplanting and harvesting	1	100,000	1	3		1		1	Cost reduction, Time saving, Labour reduction, Land reduction	Extra screening
155	1965	1	Colombia	2	Colombia	15	Colombia	1	1	RGA	5	6	8	2	3	Irrigated	1	1	1	6	6	60	70	4	5	1	J	1	2	1	5	1	600	20	7	15	8	6	Transplanting, Post-harvest	1	40,000	2	6	1		300,000	1
156	1954	1	India	3	India	37	India	1	1	Pedigree	30	5	8	3	1	Rainfed	1	1	0	3	4	50	90	4	3	1	A	1	1	1	2	0	3500	100	10	100	100	5	Seedling nursery, Transplanting, Vegetative stage, Harvesting, Post-harvest	1	200,000	1	3	1		15,175	1	Cost reduction, Time saving, Labour reduction	Extra crosses, Yield trials at multiple locations
157	1959	1	India	3	India	30	India	1	1	Modified pedigree	30	6	7	2	1	Irrigated, Rainfed, Upland	1	1	1	7	7	30	50	4	7	1	C	1	2	1	6	0	2	5	1	15	15	6	Transplanting, Harvesting	1	10,000	1	6	1	2	3,035	1	Cost reduction, Time saving, Labour reduction, Land reduction	Extra crosses, Extra screening
158	1965	1	Uganda	3	South Africa	15	Uganda	1	0	Combination	10	7	8	1	1	Irrigated, Rainfed, Upland	1	1	1	6	7	60	80	3	6	1	E	1	1	1	7	0	350	10	20	20	8	3	Land preparation, Seedling nursery, Transplanting, Post-harvest	1	20,000	2	5	1	1	12,000	1	Cost reduction, Time saving, Labour reduction, Land reduction, More public benefits, Increasing rate of genetic gain	Extra crosses, Larger yield trials, Yield trials at multiple locations, Extra screening
159	1956	1	Sierra Leone	2	Sierra Leone	12	Sierra Leone	1	1	Modified pedigree	10	7	11	3	1	Rainfed, Flood-prone, Coastal, Upland, Deepwater	1	1	0	4	3	20	10	2	4	1	A	1	2	1	4	1	400	5	5	8	10	3	Land preparation, Transplanting, Harvesting	1	2,670,000	1	6	1	2	450,000	0	Cost reduction, Time saving, Labour reduction	Extra crosses, Yield trials at multiple locations
160	1969	1	Gambia	3	Netherlands	17	Senegal	1	0	Modified pedigree	10	6	6	1	1	Irrigated	1	1	1	5	5	30	40	1	5	1	H	1	2	1	6	1	200	50	10	20	20	5	Land preparation, Transplanting, Harvesting, Post-harvest	1	20,000	2	2	1	1	50,000	1	Cost reduction, Time saving, Labour reduction, Land reduction	Yield trials at multiple locations, Extra screening
161	1971	1	Egypt	3	Egypt	14	Egypt	1	1	Pedigree	14	6	8	3	2	Irrigated, Temperate	0	0	0	5	6	70	80	2	6	1	B	1	2	1	6	1	100	40	12	8	6	5	Vegetative stage, Flowering, Harvesting	1	500,000	1	2	1	2	127,167	1	Cost reduction, Time saving, Labour reduction, Land reduction, Increasing rate of genetic gain	Extra crosses, Extra screening
162	1972	1	Ghana	3	Ghana	10	Ghana	1	0	RGA	2	6	6	1	1	Rainfed	1	1	1	7	7	50	70		7	1	J	1	1	1	7	1	500	8	4	10	15	4	Land preparation, Harvesting, Post-harvest	1	10,000	2	5	1	2	20,000	1
163	1974	1	Burkina Faso	2	Burkina Faso	12	Burkina Faso	1	1	Pedigree	10	6	6	3	2	Rainfed, Upland	1	1	1	4	3	30	60		2		E	1	2	1	4	1	300	24	13	50	30	5	Land preparation, Seedling nursery, Transplanting, Post-harvest	1	30,000	2	6	1	2		1	Cost reduction, Labour reduction, Land reduction, Increasing rate of genetic gain	Larger yield trials, Yield trials at multiple locations, Extra screening
164	1964	0	Gambia	2	Ghana	20	Gambia	1	1	Other	15		5	3	1	Irrigated, Rainfed, Coastal	1	1	1	5	5				5		B	1	1	1	4	0						2	Transplanting, Vegetative stage, Harvesting, Post-harvest	0		2	2	1			0	Time saving, Labour reduction, Land reduction	Larger yield trials
165	1980	1	India	3	India	9	India	1	1	Pedigree	6	7	10	3	1	Coastal	0	0	0	4	3	35	45	4	3	1	C	1	2	1	5	1	80	21	9	20	15	2	Transplanting, Harvesting	1	100,000	1	4	1	2	22,763	1	Cost reduction, Time saving, Labour reduction, Land reduction	Extra crosses, Larger yield trials, Yield trials at multiple locations
166	1968	1	South Korea	3	South Korea	22	South Korea	1	1	Pedigree	2	7	7	6	1	Temperate	1	1	1	6	6	50	50	4	6	1	B	1	1	1	5	1	300	40	7	20	20	4	Transplanting	1	20,000	1	6			150,000	1	Cost reduction, Time saving, Labour reduction, Land reduction	Extra crosses
167	1977	1	Brazil	3	Brazil	11	Brazil	1	1	Pedigree	9	6	3	1	1	Upland	1	1	1	7	6	30	50	2	6	1	I	1	1	1	5	1	360		25	0	0	6	Seedling nursery, Transplanting, Vegetative stage, Flowering, Harvesting, Post-harvest	0	200,000	2	2	0	2	1,506,888	1
168	1970	1	Bangladesh	3	Bangladesh	16	Bangladesh	1	1	Pedigree	15	6	6	2	3	Irrigated, Rainfed, Coastal	1	1	1	5	5	30	40	1	4	1	A	1	1	1	5	1	300	30	9	20	20	3	Transplanting, Harvesting, Post-harvest	1	40,000	2	3	0	3	39,000	0	Cost reduction, Time saving, Labour reduction, Land reduction	Extra crosses
169	1961	1	Colombia	2	Colombia	25	Colombia	1	0	Pedigree	25	5	5	1	1	Irrigated	1	1	1	6	6				6	1	I	1		1	5	1						3	Transplanting	1		2	2		2		1
170	1979	1	Uruguay	2	United States (USA)	10	Uruguay	1	1	Pedigree	10	6	7	4	1	Irrigated, Temperate	1	1	1	6	5	30	80	3	6	1	I	1	2	1	3	1	100	10	10	5	5	4	Seedling nursery, Harvesting	1	100,000	1	7	1	1	200,000	0
171	1973	1	Thailand	2	Thailand	15	Thailand	1	1	Pedigree	15	7	6	3	1	Irrigated, Rainfed	1	1	1	2	2	50	50		2	1	H	1	1	1	2	1	3	10	25	10	10	2	Land preparation, Seedling nursery, Transplanting, Vegetative stage	1	5,000	2	2	1			1	Cost reduction, Time saving, Land reduction, Increasing rate of genetic gain	Nothing
172	1974	1	South Korea	2	South Korea	10	South Korea	1	1	Modified pedigree	10	7	7	2	1	Irrigated	1	1	1	7	7	50	40	1	7	1	H	1	2	1	7	1	40	25	4	30	24	1	Never	0	70,000	1	5	0	3	431,833	0	Cost reduction, Time saving, Labour reduction, Land reduction, Increasing rate of genetic gain	Larger yield trials, Extra screening
173	1959	1	Pakistan	2	Pakistan	30	Pakistan	1	1	Pedigree	30	6	6	3	2	Irrigated	1	1	0	4	4	25	50		4	1	B	1	2	1	5	0	39	19	6		10	7	Transplanting, Harvesting	1	50,000	1	7	1	2	4,765	1	Cost reduction, Time saving, Labour reduction, Land reduction	Extra crosses, Extra screening
174	1966	1	Pakistan	3	Philippines	22	Pakistan	1	1	Pedigree	12	5	6	2	1	Irrigated	1	1	1	6	6	50	60		6	1	C	1	1	1	7	0	150	15	6	6	4	6	Land preparation, Transplanting, Harvesting	1	16,187	1	7	0	2	4,000	1	Time saving	Yield trials at multiple locations
175	1983	0	Indonesia	2	Indonesia	5	Indonesia	1	1	Combination	6.5	8	10	1	1	Rainfed	1	1	1	3	3	50	50	1	2	1	E	1	3	1	3	1	250	40	4	20	10	2	Transplanting, Harvesting	1	10,000	2	2	1	2	21,700	0	Cost reduction, Time saving, Labour reduction, Land reduction	Extra screening
176	1967	0	Venezuela	3	Brazil	19	Venezuela	1	1	Pedigree	19	5	6	1	1	Irrigated	1	1	0	4	5	10		0	4		D	1	1	1	4	1	4000	16	8	3	3	6	Transplanting, Harvesting	0	20,000	2	2	1	1	47	0
177	1985	0	Indonesia	2	Indonesia	3	Indonesia	1	1	Other	3	8	8	2	1	Irrigated, Rainfed	1	1	1		6	20	50	2	6	1	B	1		1	5	1	200	32	10	15	10	3	Harvesting	0	3,750	2	6	1		7,233	0	Cost reduction, Time saving, Labour reduction, Land reduction, Increasing rate of genetic gain	Extra screening
178	1974	1	Bangladesh	3	Bangladesh	11	Bangladesh	1	1	Pedigree	11	7	10	4	1	Coastal, Upland	1	1	1	6	6	30	80		6	1	B	1	2	1	3	1	650	33	6	20	20	4	Land preparation, Seedling nursery, Transplanting, Harvesting, Post-harvest	1	10,000	2	3	1		13,000	1	Cost reduction, Time saving, Labour reduction, Land reduction, Increasing rate of genetic gain	Larger yield trials
179	1956	1	Thailand	2	Thailand	38	Thailand	1	1	Pedigree	38	8	6	2	2	Irrigated, Rainfed	1	1	1	5	6	40	60	2	6	1	H	1	1	1	3	1	200	90	90	300	300	5	Transplanting, Harvesting, Post-harvest	0		2	5	1	2	2,791,333	0	Cost reduction, Time saving, Labour reduction, Land reduction	Extra crosses
180	1986	1	Russia		Russia	8	Russia	1	1	Pedigree	8	6	5	2	3	Irrigated	1	1	1	7	7	50	50		7		B	0	2	1	5	1	8	4	8	8	8	4	Land preparation, Seedling nursery, Transplanting, Vegetative stage, Flowering, Harvesting, Post-harvest	1	20,000	1	4	1		22,733	1	Time saving	Yield trials at multiple locations
181	1980	0	Argentina	2	Argentina	9	Argentina	1	1	Pedigree	9	6	8	2	1	Irrigated, Temperate	1	0	0	4	4	30	30		5		B	1	2	1	5	0	100	5	5	0	0	3	Harvesting, Post-harvest	0	20,000	1	2	1	1		0	Time saving, Increasing rate of genetic gain	Larger yield trials, Extra screening
182	1983	0	Thailand	2	Thailand	1	Thailand	1	1	Pedigree	7	6	7	2	1	Rainfed	1	1	1	6	5	70	70		5	1	H	1	3	1	5	1						4	Never	0		2	4	1	2		0	Time saving, Labour reduction, Land reduction, More public benefits	Larger yield trials, Yield trials at multiple locations
183	1958	0	Thailand	3	Thailand	34	Thailand	1	1	Combination	20	6	5	2	1	Irrigated	1	1	0	7	6	70	80		6	1	C	1		1	4	1	200	70	7	14	14	3	Transplanting, Harvesting	1	22,400	3	4	0	2	3,349,600	1	Cost reduction, Time saving, Labour reduction, Land reduction	Nothing
184	1981	1	Thailand	2	Thailand	10	Thailand	1	1	Pedigree	6	6	6	4	1	Irrigated, Rainfed	1	1	1	7	7	50	90		7	1	H	1	2	1	5	0	4	4	5	10	10	6	Land preparation, Seedling nursery, Transplanting	1		3	5	0	2		1	Cost reduction, Time saving, Labour reduction, Land reduction, More public benefits, Subsidies	Larger yield trials, Yield trials at multiple locations, Extra screening
185	1968	1	India	3	India	17	India	1	1	Modified pedigree	10	6	5	2	1	Irrigated, Rainfed, Upland	1	1	0	5	3	40	60	2	3	1	B	1	1	1	7	1	420	60	14	20	20	5	Land preparation, Harvesting, Post-harvest	1	40,000	2	7	0	3	75,877	1	Land reduction	Yield trials at multiple locations
186	1971	1	Philippines	3	Japan	14	Philippines	1	1	Pedigree	14	6	7	2	1	Irrigated	1	1	1	5	5	60	75		5	1	E	1	2	1	4	1	300	100	9	20	12	5	Transplanting, Harvesting, Post-harvest	0	20,000	2	5	1	1	25,609	0	Cost reduction, Time saving, Labour reduction, Land reduction	Extra crosses
187	1984	0	Thailand	2	Thailand	4	Thailand	1	1	Pedigree	6	5	6	1	2	Irrigated, Temperate	1	1	1	7	7	80	90	5	6	1	E	1	2	1	3	1	3	3	10	10	10	6	Transplanting, Harvesting, Post-harvest	0	96,000	2	6	0	1		1	Cost reduction, Time saving, Labour reduction, Land reduction, More public benefits, Subsidies, Increasing rate of genetic gain	Extra crosses
188	1962	1	India	3	India	28	India	1	1	Pedigree	28	7	7	3	1	Irrigated, Rainfed, Coastal, Upland	1	1	1	6	6	50	80	4	6	1	H	1	2	1	7	0	5	20	5	20	20	5	Transplanting, Harvesting	1	50,000	2	5	0	2	12,140	1	Cost reduction, Time saving, Labour reduction, Land reduction	Extra crosses, Larger yield trials, Yield trials at multiple locations, Extra screening
189	1983	1	Indonesia	1	Indonesia	5	Indonesia	1	1	Pedigree	5	6	9	5	3	Irrigated	1	1	0	6	6	50	50	2	2		A	1	2	1	5	1	250	50	15	5	5	5	Flowering, Harvesting, Post-harvest	0	10,000	2	3		1	70,000	0	Cost reduction, Time saving, Labour reduction, Land reduction, More public benefits, Increasing rate of genetic gain	Larger yield trials, Yield trials at multiple locations, Extra screening
190	1977	0	Thailand	2	Thailand	6	Thailand	1	1	Other	4	7	6	3	1	Irrigated, Rainfed	1	1	1	7	6	50	70	3	6	1	H	1	2	1	3	1	200	35	5	5	5	3	Land preparation, Transplanting, Harvesting	0	10,000	2	5	0		27,913	0	Cost reduction, Time saving, Labour reduction, Land reduction	Larger yield trials, Extra screening
[truncated: 3 more columns]
