# Supplementary material for: Global survey data on rice breeders' characteristics and willingness to adopt alternative breeding methods
Source: Data Brief. 2019 Feb 27;23:103782. doi: 10.1016/j.dib.2019.103782 (PMC6660548; doi:10.1016/j.dib.2019.103782)
Supplement: Multimedia component 5: Stata do-file [file mmc5.zip]

Archive with 1 entries (1 files):
- dib_103782_mmc5.do
