# Supplementary material for: Global survey data on rice breeders' characteristics and willingness to adopt alternative breeding methods
Source: Data Brief. 2019 Feb 27;23:103782. doi: 10.1016/j.dib.2019.103782 (PMC6660548; doi:10.1016/j.dib.2019.103782)
Supplement: Multimedia component 5: Stata do-file [file mmc5.zip › dib_103782_mmc5.do]

// IMPORT CSV

*** Quantitative data

clear all
* set your working directory to folder containing the cvs file "Raw_data.csv"
import delimited "Raw_data.csv", delimiter(";") varnames(1) case(upper) 

rename DATA_ID ID

drop if ID==.

replace WTA_STEP="" if WTA_STEP=="A, B, C"
replace AREA = subinstr(AREA,",","",.)
destring AREA, replace
replace BUDGET_SIZE = subinstr(BUDGET_SIZE,",","",.)
destring BUDGET_SIZE, replace

********************************************************************************************************************************************************************************************
////////////////////////////////////////////////////////////////////////////////////////////////////////////////////////////////////////////////////////////////////////////////////////////
********************************************************************************************************************************************************************************************

// DEFINING ADOPTION CATEGORIES

*** ADOPTION

gen ADOPTION=.

replace ADOPTION=.
replace ADOPTION=4 if WTA_STEP=="J"
replace ADOPTION=3 if WTA_STEP=="H" | WTA_STEP=="I"
replace ADOPTION=2 if WTA_STEP=="G" | WTA_STEP=="E" |  WTA_STEP=="F"
replace ADOPTION=1 if WTA_STEP=="A" |  WTA_STEP=="B" |  WTA_STEP=="C" |  WTA_STEP=="D" 

*** ADOPTION MAIN, TESTING OR SECOND

gen RGA_MAIN=0
replace RGA_MAIN=1 if ADOPTION==4
replace RGA_MAIN=. if ADOPTION==.

gen RGA_SECOND=0
replace RGA_SECOND=1 if ADOPTION==3
replace RGA_SECOND=. if ADOPTION==.

gen RGA_TESTING=0
replace RGA_TESTING=1 if ADOPTION==2
replace RGA_TESTING=. if ADOPTION==.

*** general WTA (for everyone)

gen WTA=.
replace WTA=4 if WTA_STEP=="F" | WTA_STEP=="C" | WTA_STEP=="H"
replace WTA=3 if WTA_STEP=="B" | WTA_STEP=="E" 
replace WTA=2 if WTA_STEP=="A"
replace WTA=1 if WTA_STEP=="D" | WTA_STEP=="G" | WTA_STEP=="I"

*** WTA for non-adopters (including testing) only

gen WTA_base=.
replace WTA_base=4 if WTA_STEP=="F" | WTA_STEP=="C"
replace WTA_base=3 if WTA_STEP=="B" | WTA_STEP=="E" 
replace WTA_base=2 if WTA_STEP=="A"
replace WTA_base=1 if WTA_STEP=="D" | WTA_STEP=="G"

*** WTA for using / non-using only

gen WTA_using=.
replace WTA_using=1 if WTA==3 | WTA==4
replace WTA_using=0 if WTA==1 | WTA==2
replace WTA_using=. if WTA==.

********************************************************************************

// CREATE DUMMIES

*** ECOSYSTEM
gen IRRIGATED = strpos(ECOSYSTEM, "Irrigated") > 0
replace IRRIGATED=. if ECOSYSTEM==""

gen RAINFED = strpos(ECOSYSTEM, "Rainfed") > 0
replace RAINFED=. if ECOSYSTEM==""

gen TEMPERATE = strpos(ECOSYSTEM, "Temperate") > 0
replace TEMPERATE=. if ECOSYSTEM==""

gen FLOOD_PRONE = strpos(ECOSYSTEM, "Flood") > 0
replace FLOOD_PRONE=. if ECOSYSTEM==""

gen COASTAL = strpos(ECOSYSTEM, "Coastal") > 0
replace COASTAL=. if ECOSYSTEM==""

gen UPLAND = strpos(ECOSYSTEM, "Upland") > 0
replace UPLAND=. if ECOSYSTEM==""

gen DEEPWATER = strpos(ECOSYSTEM, "Deepwater") > 0
replace DEEPWATER=. if ECOSYSTEM==""

drop ECOSYSTEM


*** LABOUR_TIMING
gen LAND_PREPARATION  = strpos(LABOUR_TIMING, "Land preparation") > 0
replace LAND_PREPARATION =. if LABOUR_TIMING==""

gen SEEDLING_NURSERY  = strpos(LABOUR_TIMING, "Seedling nursery") > 0
replace SEEDLING_NURSERY =. if LABOUR_TIMING==""

gen TRANSPLANTING  = strpos(LABOUR_TIMING, "Transplanting") > 0
replace TRANSPLANTING =. if LABOUR_TIMING==""

gen VEGETATIVE_STAGE  = strpos(LABOUR_TIMING, "Vegetative stage") > 0
replace VEGETATIVE_STAGE =. if LABOUR_TIMING==""

gen FLOWERING  = strpos(LABOUR_TIMING, "Flowering") > 0
replace FLOWERING =. if LABOUR_TIMING==""

gen HARVESTING  = strpos(LABOUR_TIMING, "Harvesting") > 0
replace HARVESTING =. if LABOUR_TIMING==""

gen POST_HARVEST  = strpos(LABOUR_TIMING, "Post") > 0
replace POST_HARVEST =. if LABOUR_TIMING==""

gen NEVER = strpos(LABOUR_TIMING, "Never") > 0
replace NEVER =. if LABOUR_TIMING==""

drop LABOUR_TIMING


*** BUDGET_CUT
gen LIKELY=.
replace LIKELY=1 if BUDGET_CUT==1
replace LIKELY=0 if BUDGET_CUT==2 | BUDGET_CUT==3

gen POSSIBLY=.
replace POSSIBLY=1 if BUDGET_CUT==2
replace POSSIBLY=0 if BUDGET_CUT==1 | BUDGET_CUT==3

gen NOT_LIKELY=.
replace NOT_LIKELY=1 if BUDGET_CUT==3
replace NOT_LIKELY=0 if BUDGET_CUT==2 | BUDGET_CUT==1

drop BUDGET_CUT


*** DEGREE
gen BACHELOR=.
replace BACHELOR=1 if DEGREE==1
replace BACHELOR=0 if DEGREE==2 | DEGREE==3

gen MASTER=.
replace MASTER=1 if DEGREE==2
replace MASTER=0 if DEGREE==1 | DEGREE==3

gen PHD=.
replace PHD=1 if DEGREE==3
replace PHD=0 if DEGREE==2 | DEGREE==1

*** HIERARCHY
gen HEAD=.
replace HEAD=1 if HIERARCHY==1
replace HEAD=0 if HIERARCHY==2 | HIERARCHY==3

gen DIRECT=.
replace DIRECT=1 if HIERARCHY==2
replace DIRECT=0 if HIERARCHY==1 | HIERARCHY==3

gen INDIRECT=.
replace INDIRECT=1 if HIERARCHY==3
replace INDIRECT=0 if HIERARCHY==2 | HIERARCHY==1

drop HIERARCHY


*** VARIETIES
gen INBREDS=.
replace INBREDS=1 if VARIETIES==1
replace INBREDS=0 if VARIETIES==2 | VARIETIES==3

gen COMBO=.
replace COMBO=1 if VARIETIES==2
replace COMBO=0 if VARIETIES==1 | VARIETIES==3

gen HYBRIDS=.
replace HYBRIDS=1 if VARIETIES==3
replace HYBRIDS=0 if VARIETIES==2 | VARIETIES==1

drop VARIETIES


*** reasons for WTA
gen COST_REDUCTION = strpos(REASONS_WTA, "Cost reduction") > 0
gen TIME_SAVING = strpos(REASONS_WTA, "Time saving") > 0
gen LABOUR_REDUCTION = strpos(REASONS_WTA, "Labour reduction") > 0
gen LAND_REDUCTION = strpos(REASONS_WTA, "Land reduction") > 0
gen PUBLIC_BENEFITS = strpos(REASONS_WTA, "More public benefits") > 0
gen SUBSIDIES = strpos(REASONS_WTA, "Subsidies") > 0
gen GENETIC_GAIN = strpos(REASONS_WTA, "Increasing rate of genetic gain") > 0

replace COST_REDUCTION=. if WTA==1 | WTA==.
replace TIME_SAVING=. if WTA==1 | WTA==.
replace LABOUR_REDUCTION=. if WTA==1 | WTA==.
replace LAND_REDUCTION=. if WTA==1 | WTA==.
replace PUBLIC_BENEFITS=. if WTA==1 | WTA==.
replace SUBSIDIES=. if WTA==1 | WTA==.
replace GENETIC_GAIN=. if WTA==1 | WTA==.

drop REASONS_WTA


*** destination of savings
gen EXTRA_CROSSES = strpos(DESTINATION_SAVINGS, "Extra crosses") > 0
gen YIELD_TRIALS = strpos(DESTINATION_SAVINGS, "Larger yield trials") > 0

gen MLYT = strpos(DESTINATION_SAVINGS, "Yield trials at multiple locations") > 0
gen EXTRA_SCREENING = strpos(DESTINATION_SAVINGS, "Extra screening") > 0
gen NOTHING = strpos(DESTINATION_SAVINGS, "Nothing") > 0
replace NOTHING=1 if DESTINATION_SAVINGS==""

replace EXTRA_CROSSES=. if WTA==1 | WTA==.
replace YIELD_TRIALS=. if WTA==1 | WTA==.
replace MLYT=. if WTA==1 | WTA==.
replace EXTRA_SCREENING=. if WTA==1 | WTA==.
replace NOTHING=. if WTA==1 | WTA==.

drop DESTINATION_SAVINGS


*** obstacles when WTA
gen MONEY_WTA = strpos(OBSTACLES_WTA, "Lack of money") > 0
gen GREENHOUSE_WTA = strpos(OBSTACLES_WTA, "No greenhouse/screenhouse") > 0
gen LABOUR_WTA = strpos(OBSTACLES_WTA, "Not enough labour available") > 0
gen APPROVAL_WTA = strpos(OBSTACLES_WTA, "Need approval from superiors") > 0
gen UNCERTAINTY_WTA = strpos(OBSTACLES_WTA, "Not certain about benefits") > 0

replace MONEY_WTA=. if WTA==1 | WTA==.
replace GREENHOUSE_WTA=. if WTA==1 | WTA==.
replace LABOUR_WTA=. if WTA==1 | WTA==.
replace APPROVAL_WTA=. if WTA==1 | WTA==.
replace UNCERTAINTY_WTA=. if WTA==1 | WTA==.

drop OBSTACLES_WTA


*** reasons for non-WTA
gen MONEY_NONWTA = strpos(OBSTACLES_NONWTA, "Lack of money") > 0
gen GREENHOUSE_NONWTA = strpos(OBSTACLES_NONWTA, "No greenhouse/screenhouse") > 0
gen LABOUR_NONWTA = strpos(OBSTACLES_NONWTA, "Not enough labour available") > 0
gen APPROVAL_NONWTA = strpos(OBSTACLES_NONWTA, "Need approval from superiors") > 0
gen UNCERTAINTY_NONWTA = strpos(OBSTACLES_NONWTA, "Not certain about benefits") > 0
 
replace MONEY_NONWTA=. if WTA!=1
replace GREENHOUSE_NONWTA=. if WTA!=1
replace LABOUR_NONWTA=. if WTA!=1
replace APPROVAL_NONWTA=. if WTA!=1
replace UNCERTAINTY_NONWTA=. if WTA!=1

drop OBSTACLES_NONWTA


*** location of observations
gen OBS_IARC = strpos(LOCATION_OBSERVATION, "International Rice Research Institute (IRRI)") > 0
replace OBS_IARC=1 if strpos(LOCATION_OBSERVATION, "International agricultural research station") > 0

gen OBS_NARES = strpos(LOCATION_OBSERVATION, "National agricultural research station") > 0
replace OBS_NARES=1 if strpos(LOCATION_OBSERVATION, "University agricultural research station") > 0
replace OBS_NARES=1 if strpos(LOCATION_OBSERVATION, "Government agricultural research station") > 0

gen OBS_PRIVATE = strpos(LOCATION_OBSERVATION, "Private") > 0

replace OBS_IARC=. if OBSERVATION==0
replace OBS_NARES=. if OBSERVATION==0
replace OBS_PRIVATE=. if OBSERVATION==0

replace OBS_IARC=. if  OBS_IARC==0 & OBS_NARES==0 & OBS_PRIVATE==0
replace OBS_NARES=. if  OBS_IARC==. & OBS_NARES==0 & OBS_PRIVATE==0
replace OBS_PRIVATE=. if  OBS_IARC==. & OBS_NARES==. & OBS_PRIVATE==0

drop LOCATION_OBSERVATION

********************************************************************************

// CREATE VARIALBES

*** COUNTRY_INSTITUTE
gen ASIA_INSTITUTE=0
replace ASIA_INSTITUTE=1 if COUNTRY_INSTITUTE=="Bangladesh" | COUNTRY_INSTITUTE=="Bhutan" | COUNTRY_INSTITUTE=="Burma" | COUNTRY_INSTITUTE=="China" ///
| COUNTRY_INSTITUTE=="India" | COUNTRY_INSTITUTE=="Indonesia" | COUNTRY_INSTITUTE=="Japan" | COUNTRY_INSTITUTE=="South Korea" ///
| COUNTRY_INSTITUTE=="Laos" | COUNTRY_INSTITUTE=="Malaysia" | COUNTRY_INSTITUTE=="Mongolia" | COUNTRY_INSTITUTE=="Nepal" ///
| COUNTRY_INSTITUTE=="Pakistan" | COUNTRY_INSTITUTE=="Philippines" | COUNTRY_INSTITUTE=="Sri Lanka" | COUNTRY_INSTITUTE=="Taiwan" ///
| COUNTRY_INSTITUTE=="Thailand" | COUNTRY_INSTITUTE=="Vietnam"

gen AFRICA_INSTITUTE=0
replace AFRICA_INSTITUTE=1 if COUNTRY_INSTITUTE=="Burkina Faso" | COUNTRY_INSTITUTE=="Cameroon" | COUNTRY_INSTITUTE=="Chad" | COUNTRY_INSTITUTE=="Congo, Republic of the" ///
| COUNTRY_INSTITUTE=="Cote d'Ivoire" | COUNTRY_INSTITUTE=="Egypt" | COUNTRY_INSTITUTE=="Ethiopia" | COUNTRY_INSTITUTE=="Gambia" ///
| COUNTRY_INSTITUTE=="Ghana" | COUNTRY_INSTITUTE=="Guinea-Bissau" | COUNTRY_INSTITUTE=="Kenya" | COUNTRY_INSTITUTE=="Madagascar" ///
| COUNTRY_INSTITUTE=="Mali" | COUNTRY_INSTITUTE=="Nigeria" | COUNTRY_INSTITUTE=="Rwanda" | COUNTRY_INSTITUTE=="Senegal" ///
| COUNTRY_INSTITUTE=="Sierra Leone" | COUNTRY_INSTITUTE=="Tanzania" | COUNTRY_INSTITUTE=="Uganda"

gen SA_INSTITUTE=0
replace SA_INSTITUTE=1 if COUNTRY_INSTITUTE=="Argentina" | COUNTRY_INSTITUTE=="Brazil" | COUNTRY_INSTITUTE=="Chile" | COUNTRY_INSTITUTE=="Colombia" | COUNTRY_INSTITUTE=="Ecuador" ///
| COUNTRY_INSTITUTE=="Guyana" | COUNTRY_INSTITUTE=="Suriname" | COUNTRY_INSTITUTE=="Uruguay" | COUNTRY_INSTITUTE=="Venezuela"

gen NA_INSTITUTE=0
replace NA_INSTITUTE=1 if COUNTRY_INSTITUTE=="Mexico" | COUNTRY_INSTITUTE=="United States (USA)"

gen EUROPE_INSTITUTE=0
replace EUROPE_INSTITUTE=1 if COUNTRY_INSTITUTE=="Netherlands" | COUNTRY_INSTITUTE=="Russia"

gen ME_INSTITUTE=0
replace ME_INSTITUTE=1 if COUNTRY_INSTITUTE=="Iran" | COUNTRY_INSTITUTE=="Turkey"

*** CONTINENT_INSTITUTE
gen CONTINENT_INSTITUTE=.
replace CONTINENT=1 if ASIA_INSTITUTE==1
replace CONTINENT=2 if AFRICA_INSTITUTE==1
replace CONTINENT=3 if SA_INSTITUTE==1
replace CONTINENT=4 if NA_INSTITUTE==1
replace CONTINENT=5 if ME_INSTITUTE==1
replace CONTINENT=6 if EUROPE_INSTITUTE==1


*** WESTERN COUNTRIES DEGREE
gen WESTERN_EDU=0
replace WESTERN=1 if COUNTRY_DEGREE=="France" | COUNTRY_DEGREE=="Netherlands" | COUNTRY_DEGREE=="United Kingdom" | COUNTRY_DEGREE=="Japan" | ///
COUNTRY_DEGREE=="Australia" | COUNTRY_DEGREE=="Canada" | COUNTRY_DEGREE=="United States (USA)"
replace WESTERN=. if COUNTRY_DEGREE==""

********************************************************************************

// TRANSFORMATIONS

*** PRIVATE
gen PRIVATE=.
replace PRIVATE=1 if INSTITUTE==0
replace PRIVATE=0 if INSTITUTE==1

drop INSTITUTE


*** AGE
gen AGE = 2015 - BIRTH
drop BIRTH


*** SEASONS TO YEARS

gen FIXED_LINES_CROSSING2=FIXED_LINES_CROSSING/1.6
gen FIXED_LINES_TRIALS2=FIXED_LINES_TRIALS/1.6
// mean SEASONS=1.6

gen FIXED_LINES_CROSSING3=FIXED_LINES_CROSSING/2
gen FIXED_LINES_TRIALS3=FIXED_LINES_TRIALS/2
// median = 2


*** BUDGET
gen BUDGET_SIZE2=BUDGET_SIZE/10000

*** AREA
gen AREA2=AREA/10000


********************************************************************************************************************************************************************************************
////////////////////////////////////////////////////////////////////////////////////////////////////////////////////////////////////////////////////////////////////////////////////////////
********************************************************************************************************************************************************************************************

*** saving dataset

order _all, alpha 

export delimited using "Cleaned_data.csv", replace
